# Supplementary material for: Production of deoxycholic acid by low-abundant microbial species is associated with impaired glucose metabolism
Source: Nat Commun. 2024 May 20;15:4276. doi: 10.1038/s41467-024-48543-3 (PMC11106306; doi:10.1038/s41467-024-48543-3)
Supplement: Supplementary file 4 — Supplementary Data 1 & 2 [file 41467_2024_48543_MOESM4_ESM.xlsx]

## Sheet: Suppl Data 1
											Correlations between bile acids and clinical parameters (Spearman's rho)																			Significance (Adjusted P-value using Benjamini & Hochberg)
Plasma bile acids	NGT (mean)	NGT (SD)	NGT (median)	NGT (prevalence)	T2D (mean)	T2D (SD)	T2D (median)	T2D (prevalance)	Adjusted p-value		HbA1c	FBG	OGTT 2h BG	Insulin	HOMA IR	SBP	DBP	CRP	WBC	Neut	Mono	Eos	Lymph	TG	TyG index	LDL	HDL	Chol		HbA1c	FBG	OGTT 2h BG	Insulin	HOMA IR	SBP	DBP	CRP	WBC	Neut	Mono	Eos	Lymph	TG	TyG index	LDL	HDL	Chol
TωMCA	0.326616	0.438633	0.232497	56	0.332746	0.717551	0	49	0.420518		-0.0778366	-0.168254	0.0935666	0.0890848	-0.053399	-0.0520694	0.00368152	-0.0952581	-0.0146624	-0.0870383	0.0395941	0.0557289	0.111148	-0.161527	-0.183748	-0.0419525	0.110339	-0.056108		0.535255	0.137995	0.535255	0.506503	0.598047	0.598047	0.958842	0.506503	0.887256	0.506503	0.654347	0.598047	0.438265	0.137995	0.137995	0.654347	0.438265	0.598047
TαMCA	6.54456	7.06944	4.24736	99	10.8006	44.958	3.15717	100	0.605952		-0.0853619	-0.135212	0.0372394	0.0428742	-0.0694	-0.114249	-0.0757023	-0.181793	-0.11845	-0.170236	0.0673391	0.0429714	0.00174255	-0.225922	-0.222873	-0.0396765	0.150483	-0.0494839		0.463606	0.176454	0.718816	0.651271	0.522534	0.243223	0.518244	0.0622189	0.243223	0.0767518	0.522534	0.651271	0.980661	0.0160799	0.0160799	0.651271	0.123596	0.651271
THCA	0.366238	0.910347	0	36	0.797691	3.1007	0	36	0.884256		0.0107772	-0.0814569	0.123718	-0.011298	0.0179401	-0.0504792	-0.0552741	-0.0687463	0.0316545	-0.00773134	0.080041	0.0737335	0.0580702	-0.0749287	-0.086115	-0.0844029	0.0972825	-0.0809555		0.914354	0.604563	0.604563	0.914354	0.914354	0.663101	0.657139	0.604563	0.847024	0.914354	0.604563	0.604563	0.657139	0.604563	0.604563	0.604563	0.604563	0.604563
TCA	19.8837	23.4704	12.5798	100	55.1492	172.612	15.7896	100	0.0512916		0.0756236	0.105404	0.184613	0.157081	0.32172	0.113689	0.109142	0.0845351	0.108566	0.102685	0.104711	0.102882	0.0589582	0.184413	0.202461	-0.106971	-0.0926643	-0.105105		0.306684	0.195547	0.138617	0.118473	7.6743e-05	0.195547	0.195547	0.265919	0.195547	0.195547	0.195547	0.195547	0.411732	0.0557979	0.0417475	0.195547	0.232963	0.195547
TUDCA	1.13489	1.3625	0.736783	90	3.14219	7.46944	1.00589	94	0.202389		0.0179188	0.0434877	0.054207	0.141174	0.255561	0.140328	0.0888888	0.073921	0.196412	0.20659	0.144989	0.0996521	0.0449709	0.200543	0.171258	0.0224638	-0.0701028	0.00675855		0.849337	0.655929	0.655929	0.108119	0.00540227	0.108119	0.381323	0.489596	0.0255195	0.0255195	0.108119	0.32926	0.655929	0.0255195	0.0610507	0.847598	0.489596	0.924712
TCDCA	29.6782	31.0685	22.3836	100	61.0686	134.403	22.7108	100	0.285983		-0.0072135	0.00323284	0.177524	0.0731105	0.239109	0.101873	0.0510333	0.000557418	0.129958	0.0986982	0.117413	0.151474	0.085619	0.122263	0.0961107	-0.0793893	-0.0787868	-0.0908629		0.993781	0.993781	0.280425	0.390287	0.0132768	0.364995	0.568905	0.993781	0.30368	0.364995	0.30368	0.280425	0.373689	0.30368	0.364995	0.373689	0.373689	0.365372
TDCA	24.6505	28.2006	15.9628	99	47.9393	61.2393	21.0892	100	0.0277445		0.083753	0.12251	0.19728	0.0631562	0.220026	0.0893546	0.0710315	0.00485518	0.0474631	0.0236386	0.0644098	0.165427	0.0341231	0.122619	0.134209	-0.056943	-0.0519185	-0.0398314		0.541691	0.261456	0.16089	0.612486	0.0349842	0.538591	0.612486	0.945876	0.652851	0.785916	0.612486	0.16089	0.714291	0.261456	0.261456	0.638322	0.647418	0.69291
TLCA	2.0001	2.19146	1.36301	100	2.39047	2.40447	1.81645	98	0.1232		0.0436828	0.106592	0.191143	-0.0564758	0.159854	-0.0327617	-0.067767	-0.0039143	0.049387	0.00955242	0.0492177	0.141475	0.0678851	0.0391117	0.0384878	-0.0792393	-0.0294271	-0.104651		0.76393	0.512286	0.287612	0.76393	0.287612	0.765758	0.76393	0.956353	0.76393	0.946892	0.76393	0.287612	0.76393	0.76393	0.76393	0.76393	0.765758	0.512286
GHCA	3.39768	4.06373	2.13795	95	3.76736	3.87027	2.77848	97	0.455805		-0.0203281	-0.0426972	0.0796493	0.0301904	-0.0320853	-0.0474631	-0.0183758	-0.130372	0.049285	0.0052162	0.135036	0.0372025	0.0372128	-0.0419167	-0.0574655	-0.000247159	0.0491009	-0.0250846		0.896295	0.896295	0.896295	0.896295	0.896295	0.896295	0.896295	0.604295	0.896295	0.997243	0.604295	0.896295	0.896295	0.896295	0.896295	0.997243	0.896295	0.896295
GCA	76.4803	83.1179	46.3207	100	145.631	181.236	76.9673	100	0.00133909		0.142853	0.225191	0.140276	0.116946	0.287035	0.129335	0.109981	0.0928152	0.152771	0.160814	0.114378	0.106372	0.0152675	0.24846	0.281244	-0.0197837	-0.0856797	-0.0151896		0.114878	0.00678058	0.183014	0.183014	0.000640259	0.154483	0.183014	0.248666	0.0962936	0.0876338	0.183014	0.19085	0.831803	0.00249799	0.000640259	0.831803	0.276076	0.831803
GUDCA	48.3912	64.5845	25.8037	100	90.5655	136.015	30.671	100	0.1232		0.0257509	0.062615	0.0276602	0.0511432	0.151733	0.11675	0.0749365	0.0651174	0.213352	0.225323	0.129648	0.0839338	0.0145388	0.240249	0.205736	0.109736	-0.0621556	0.0924183		0.803119	0.494163	0.803119	0.566413	0.12152	0.258551	0.479179	0.494163	0.0156635	0.0134723	0.210368	0.435876	0.83972	0.0117247	0.0180146	0.278562	0.494163	0.390654
GHDCA	1.14979	1.72031	0.696814	74	1.92403	3.18194	1.15717	81	0.0290414		0.0962799	0.00882654	0.0745796	0.204955	-0.0667315	-0.0774238	-0.00896988	-0.0545522	0.0197924	0.0279031	-0.0450276	0.0740331	-0.0514906	0.0361979	0.0373845	0.0283023	0.059603	0.0300408		0.837423	0.902279	0.837423	0.0647858	0.837423	0.837423	0.902279	0.837423	0.880315	0.837423	0.837423	0.837423	0.837423	0.837423	0.837423	0.837423	0.837423	0.837423
GCDCA	280.809	297.359	180.365	100	449.905	532.451	284.815	100	0.0250526		0.0941192	0.134113	0.153435	0.00315834	0.211331	0.0874969	0.0369098	0.0500293	0.186987	0.162747	0.0939188	0.179237	0.0481961	0.234644	0.21959	0.0166315	-0.107329	0.00275886		0.31159	0.156662	0.194147	0.969229	0.0176731	0.328676	0.725708	0.64586	0.038306	0.0679839	0.31159	0.0430148	0.64586	0.0157786	0.0176731	0.918116	0.264624	0.969229
GDCA	183.743	205.89	112.634	99	353.684	390.582	223.881	100	0.00133909		0.175433	0.233695	0.165424	0.0184483	0.216687	0.0904743	0.0640231	0.0206438	0.0740406	0.0510302	0.0344595	0.15142	0.0130975	0.203988	0.228873	-0.00117813	-0.0974321	0.016383		0.048352	0.0119485	0.164951	0.905745	0.0137058	0.407554	0.603782	0.905745	0.542031	0.716262	0.87451	0.102387	0.905745	0.0177506	0.0119485	0.986857	0.387172	0.905745
GLCA	7.43545	8.06979	4.75378	100	9.23142	9.58025	5.75132	100	0.202389		0.0887491	0.208794	0.0273721	-0.0409144	0.188028	-0.0639451	-0.115074	0.0328722	0.0813979	0.100653	0.0158491	0.0714696	0.0253417	0.118112	0.117553	-0.00615519	-0.0781917	-0.0178719		0.547064	0.0596796	0.874055	0.847703	0.0748067	0.604739	0.380019	0.874055	0.547064	0.48123	0.874055	0.575133	0.874055	0.380019	0.380019	0.931416	0.547064	0.874055
HCA	4.08898	4.64751	2.46494	79	4.69848	6.51679	2.70037	83	0.823368		-0.0149044	-0.0251794	0.147037	0.204641	0.0502713	0.0506147	0.0780132	-0.0749224	0.0441357	0.0305507	0.0656889	-0.0188166	0.0115023	-0.0488028	-0.0639558	-0.0499916	-0.0995106	-0.0941708		0.872875	0.871325	0.742124	0.0657364	0.742124	0.742124	0.742124	0.742124	0.74493	0.862436	0.742124	0.872875	0.872875	0.742124	0.742124	0.742124	0.742124	0.742124
CA	99.8884	222.21	35.6062	100	125.99	236.158	38.2536	100	0.901185		-0.0306572	0.0209596	0.0345776	0.0895465	0.100346	0.0919314	0.0591527	-0.0947093	0.035615	0.0208187	-0.000468633	-0.0468942	0.0375563	0.0400794	0.01374	0.0530636	-0.0307748	0.0247648		0.868613	0.868613	0.868613	0.868613	0.868613	0.868613	0.868613	0.868613	0.868613	0.868613	0.994799	0.868613	0.868613	0.868613	0.899146	0.868613	0.868613	0.868613
UDCA	23.7125	29.2474	16.0071	92	41.0929	60.3212	21.9777	95	0.095264		0.0662222	0.12487	0.0427472	0.146879	0.192318	0.113357	0.0879488	0.0692216	0.144395	0.184444	0.0253281	0.073609	-0.0549769	0.235538	0.223454	0.00395498	-0.108549	-0.00100793		0.49009	0.20877	0.761513	0.128784	0.0415426	0.249521	0.390127	0.49009	0.128784	0.0434483	0.815121	0.49009	0.570951	0.0150559	0.0156288	0.988756	0.255894	0.988756
HDCA	4.19797	3.27692	3.74365	92	4.08195	3.65788	3.21103	89	0.513984		0.043967	-0.0592688	0.0569454	0.152383	-0.0739926	-0.0881117	-0.0861739	-0.0567742	-0.142642	-0.152899	-0.0218792	-0.031269	-0.0818762	-0.133067	-0.132286	0.0240922	0.0754938	0.0209981		0.692385	0.640385	0.692385	0.237448	0.54484	0.54484	0.54484	0.640385	0.237448	0.237448	0.76904	0.76904	0.54484	0.237448	0.237448	0.76904	0.54484	0.76904
CDCA	82.4	126.587	45.0146	100	122.136	162.651	63.311	100	0.0831581		0.0624633	0.14065	0.136267	0.15082	0.240178	0.0771708	0.0640338	0.00838911	0.0792286	0.0844964	0.0113052	0.0415551	-0.00825094	0.152615	0.143108	-0.0339669	-0.145173	-0.0663325		0.528917	0.147794	0.329521	0.147794	0.0125464	0.501546	0.528917	0.908622	0.501546	0.501546	0.908622	0.723936	0.908622	0.147794	0.147794	0.761687	0.147794	0.528917
DCA	151.767	125.102	124.646	100	259.573	185.749	220.829	100	6.65926e-05		0.250893	0.371354	0.184943	0.150327	0.332439	0.0398989	0.0329339	0.0862622	0.0151291	0.0369217	-0.0593285	0.0223774	-0.0347934	0.250926	0.306182	-0.0707812	-0.20581	-0.0560218		0.00130879	1.50992e-06	0.0858441	0.0858441	1.73831e-05	0.724762	0.724762	0.453798	0.832882	0.724762	0.64963	0.800003	0.724762	0.00130879	8.47935e-05	0.579107	0.0108818	0.64963
LCA	4.55526	4.16693	3.70257	100	6.08921	5.86737	4.83848	100	0.0250526		0.113794	0.22123	0.108312	0.138705	0.193663	-0.0297412	-0.0612663	-0.000471602	-0.0325012	-0.00636642	-0.0380346	-0.0509391	-0.0178338	0.118431	0.160812	-0.045004	-0.0828152	-0.0622712		0.331283	0.0329847	0.553676	0.225629	0.0588017	0.812014	0.701986	0.994739	0.812014	0.984104	0.812014	0.782665	0.904568	0.331283	0.150557	0.793463	0.553676	0.701986
isoUDCA	92.7515	189.928	47.1887	99	147.986	216.765	75.0683	99	0.00520868		0.119511	0.178316	0.011989	0.0956164	0.170174	0.139691	0.153229	0.0461745	0.162288	0.218862	0.0519525	0.0305859	-0.0690085	0.25648	0.256573	0.00738205	-0.107378	0.0100222		0.187069	0.0558028	0.91779	0.291329	0.0615499	0.110448	0.0789871	0.666389	0.0680986	0.0123405	0.65018	0.804511	0.504764	0.0027431	0.0027431	0.91779	0.237843	0.91779
isoDCA	48.0796	39.4173	34.9512	100	87.0749	70.5232	61.7691	100	6.65926e-05		0.2686	0.336968	0.129541	0.117524	0.258213	0.047946	0.0790199	0.0800255	0.0678783	0.0919155	-0.0199178	0.0731201	-0.0266919	0.229815	0.284619	0.0159647	-0.176283	0.0150937		0.000780973	2.46534e-05	0.333585	0.250573	0.00116176	0.644494	0.437313	0.437313	0.47528	0.400177	0.832845	0.462663	0.832845	0.00405326	0.000518973	0.832845	0.0389412	0.832845
isoLCA	8.01942	6.64591	6.47707	100	8.28594	8.03135	6.26266	99	0.881624		-0.0183593	-0.00408111	0.0320027	0.0325539	-0.148555	-0.112859	-0.0869487	-0.0973294	-0.0795395	-0.114738	-0.0328093	-0.0273921	0.0743751	-0.0655423	-0.0683086	0.0747426	0.027042	0.0298354		0.844297	0.954728	0.812289	0.812289	0.646071	0.646071	0.646071	0.646071	0.646071	0.646071	0.812289	0.812289	0.646071	0.646071	0.646071	0.646071	0.812289	0.812289
12-epiDCA	14.0255	9.68159	12.3437	99	24.1133	19.7974	20.2171	97	0.000389662		0.215653	0.311289	0.123834	0.140496	0.226706	0.100788	0.0663054	0.03646	-0.00247782	-0.00817557	-0.0091268	0.0864607	-0.00708487	0.173003	0.208559	-0.109782	-0.139766	-0.0842913		0.0136723	0.000161165	0.300823	0.127399	0.0125722	0.300823	0.487551	0.784389	0.972433	0.972433	0.972433	0.356597	0.972433	0.0532625	0.0158388	0.278205	0.127399	0.356597
7-oxoCA	3.10724	11.13	0.453387	66	2.90602	8.03284	0.625783	64	0.921415		-0.0694126	0.00314351	0.0301866	0.0856079	0.0701706	0.0861011	0.0162608	-0.0378758	0.0647383	0.075048	0.0443725	0.06599	-0.0254944	0.0250873	0.00370354	-0.0248039	-0.0522894	-0.0386276		0.884659	0.965121	0.884659	0.884659	0.884659	0.884659	0.922139	0.884659	0.884659	0.884659	0.884659	0.884659	0.884659	0.884659	0.965121	0.884659	0.884659	0.884659
12-oxoDCA	8.25728	8.64588	6.32025	95	12.7049	12.7456	9.7249	94	0.00178577		0.208745	0.268182	0.146691	0.186256	0.227031	-0.00128201	-0.00151565	0.053226	-0.00133716	0.00584058	-0.0314037	0.0150146	-0.0292632	0.0787401	0.13529	-0.000571707	-0.0788633	-0.00840259		0.0189875	0.00260042	0.303595	0.0372312	0.012369	0.993622	0.993622	0.912855	0.993622	0.993622	0.993622	0.993622	0.993622	0.607885	0.215973	0.993622	0.607885	0.993622
Total bile acids	1230.84	906.629	965.85	100	2083.07	1693.04	1454.85	100	0.000214

## Sheet: Suppl Data 2
											Correlations between bile acids and clinical parameters (Spearman's rho)																			Significance (Adjusted P-value using Benjamini & Hochberg)
Faecal bile acids	NGT (mean)	NGT (SD)	NGT (median)	NGT (prevalence)	T2D (mean)	T2D (SD)	T2D (median)	T2D (prevalance)	Adjusted p-value		HbA1c	FBG	OGTT 2h BG	Insulin	HOMA IR	SBP	DBP	CRP	WBC	Neut	Mono	Eos	Lymph	TG	TyG index	LDL	HDL	Chol		HbA1c	FBG	OGTT 2h BG	Insulin	HOMA IR	SBP	DBP	CRP	WBC	Neut	Mono	Eos	Lymph	TG	TyG index	LDL	HDL	Chol
TCA	2.15873	4.13407	0.62494	99	1.72124	3.50422	0.65431	97	1		-0.0617013	-0.053067	0.0244687	-0.0714435	-0.107469	0.0187964	0.0198608	-0.0116749	-0.0729107	-0.0356175	0.0254197	-0.0783721	-0.0535502	-0.0229913	-0.0286446	-0.0529293	-0.00888512	-0.0268052		0.891179	0.891179	0.891179	0.891179	0.891179	0.891179	0.891179	0.901129	0.891179	0.891179	0.891179	0.891179	0.891179	0.891179	0.891179	0.891179	0.901129	0.891179
TUDCA	0.0622335	0.170006	0	32	0.0646804	0.194689	0	31	1		-0.0232831	-0.0229481	-0.0428865	-0.173916	-0.0645656	-0.0579335	-0.103192	0.111218	-0.0216909	0.0285244	0.0317694	-0.0160571	-0.0765176	0.0332597	0.0130107	0.0567877	0.0185347	0.0627536		0.85711	0.85711	0.85711	0.248056	0.85711	0.85711	0.85711	0.85711	0.85711	0.85711	0.85711	0.85711	0.85711	0.85711	0.85711	0.85711	0.85711	0.85711
TCDCA	1.03384	1.79804	0.438061	100	1.22617	2.86362	0.467969	97	0.885965		-0.0804503	-0.100278	0.0223155	-0.0636206	-0.102697	-0.03995	-0.0376169	0.0320489	-0.0452593	-0.032644	0.050793	-0.0878985	-0.0324022	-0.0175255	-0.0412578	-0.0528858	-0.00776277	-0.0330839		0.784787	0.784787	0.853843	0.784787	0.784787	0.784787	0.784787	0.784787	0.784787	0.784787	0.784787	0.784787	0.784787	0.853843	0.784787	0.784787	0.913566	0.784787
TDCA	1.16645	1.85916	0.43	96	1.85993	6.5713	0.649921	95	0.754785		0.0980677	0.0876192	0.0613197	-0.115501	0.00191581	-0.0336151	-0.04192	0.10301	-0.0330398	-0.0179246	0.0603432	-0.0198158	-0.0237544	0.113856	0.113513	-0.0453263	-0.0426882	-0.0078237		0.609417	0.666061	0.892887	0.609417	0.978739	0.892887	0.892887	0.609417	0.892887	0.903468	0.892887	0.903468	0.903468	0.609417	0.609417	0.892887	0.892887	0.966589
TLCA	0.143096	0.38712	0	39	0.191023	0.574304	0	37	1		0.00101637	0.00262617	0.057024	-0.116233	-0.0677394	-0.0508179	-0.0673221	0.070812	-0.00579345	-0.0159551	0.0795805	0.0323226	-0.00827057	0.0471658	0.0353627	-0.0782717	0.0635565	-0.0514308		0.988662	0.988662	0.860615	0.860615	0.860615	0.860615	0.860615	0.860615	0.988662	0.988662	0.860615	0.904013	0.988662	0.860615	0.904013	0.860615	0.860615	0.860615
GCA	7.39007	15.6548	1.81972	100	4.63234	7.81812	1.92885	99	1		0.0207819	-0.00169335	-0.0352438	-0.0565103	-0.0842867	0.0339152	0.0173078	0.00624061	-0.0303759	-0.0120661	0.0864645	-0.107277	-0.0228249	0.0244011	0.0287792	-0.0258677	-0.0395881	-0.00342943		0.981207	0.981207	0.981207	0.981207	0.981207	0.981207	0.981207	0.981207	0.981207	0.981207	0.981207	0.981207	0.981207	0.981207	0.981207	0.981207	0.981207	0.981207
GUDCA	0.675636	1.76948	0.173013	72	0.484184	1.00419	0.172813	66	0.885965		-0.0481067	-0.0596145	-0.171245	-0.010163	-0.132143	0.0184265	0.0262278	0.0501672	0.0561844	0.0838093	0.0843385	0.0137449	-0.0586298	0.0388468	0.0163857	0.0412773	0.0343801	0.0535929		0.87317	0.87317	0.583676	0.886425	0.583676	0.886425	0.886425	0.87317	0.87317	0.87317	0.87317	0.886425	0.87317	0.87317	0.886425	0.87317	0.87317	0.87317
GCDCA	4.91411	8.65956	2.07991	100	4.84145	12.8704	2.2068	100	0.813609		-0.0474626	-0.0900036	-0.0947747	-0.00164855	-0.155815	-0.00766628	0.0108434	0.034052	-0.0324572	-0.00677553	0.055187	-0.0476726	-0.0693728	0.0129442	-0.0119435	-0.0314899	0.0137999	0.00112999		0.987394	0.987394	0.987394	0.987394	0.525572	0.987394	0.987394	0.987394	0.987394	0.987394	0.987394	0.987394	0.987394	0.987394	0.987394	0.987394	0.987394	0.987394
GDCA	6.32361	10.3267	2.68195	99	7.3309	19.2973	3.07509	100	1		0.0833713	0.043029	-0.00834879	-0.0747501	-0.0783594	-0.030122	-0.00149419	0.0138667	-0.0882495	-0.0809563	0.0190831	-0.0772837	-0.0202762	0.0503484	0.0582315	-0.040228	-0.00315709	0.00960457		0.878437	0.983289	0.983289	0.878437	0.878437	0.983289	0.983289	0.983289	0.878437	0.878437	0.983289	0.878437	0.983289	0.983289	0.983289	0.983289	0.983289	0.983289
GLCA	0.125558	0.138039	0.107018	72	0.110556	0.196767	0.0877959	65	0.732209		0.0592492	0.0141796	-0.206429	-0.050583	0.0235555	0.0735343	0.0889973	0.020835	-0.101789	-0.10882	-0.00319183	-0.0991906	-0.0228733	0.0957255	0.0788106	0.0273953	-0.0309052	0.0562856		0.775656	0.893254	0.367008	0.780356	0.867131	0.67946	0.633861	0.867131	0.633861	0.633861	0.964586	0.633861	0.867131	0.633861	0.67946	0.867131	0.867131	0.775656
HCA	0.0512249	0.254663	0	4	0.181185	0.787955	0	7	0.768482		-0.00392024	0.00782315	0.113262	0.0250793	-0.00314862	-0.0670343	0.0400637	0.0805496	0.151305	0.169926	0.039957	0.0393918	0.0651901	0.232412	0.187194	0.096968	-0.13072	0.126647		0.965065	0.965065	0.465017	0.869349	0.965065	0.595619	0.75031	0.518563	0.152122	0.103569	0.75031	0.75031	0.595619	0.0177249	0.0806342	0.447784	0.226231	0.226231
CA	37.1301	193	2.37805	100	65.9326	370.889	4.55029	100	0.23999		0.148502	0.244125	0.0426262	-0.0524737	0.107785	-0.0473832	0.00586399	0.162845	0.0555662	0.11161	-0.00754947	-0.0881325	-0.00940784	0.260245	0.291502	0.0412685	-0.133594	0.0764553		0.132483	0.00338589	0.762664	0.69082	0.298467	0.701053	0.934487	0.0985114	0.69082	0.298467	0.934487	0.438628	0.934487	0.00191911	0.000670719	0.724832	0.181821	0.511847
MDCA	0.191725	0.645405	0	19	0.15011	0.579578	0	11	0.638015		-0.0615436	-0.101014	0.000922201	-0.0938381	-0.0613534	-0.000453943	-0.0790588	0.0504216	0.116454	0.0927393	0.146859	0.0250784	0.0845284	-0.015224	-0.0337607	0.010299	-0.0175718	-0.00561954		0.785923	0.686598	0.994923	0.686598	0.785923	0.994923	0.686598	0.864953	0.686598	0.686598	0.686598	0.994923	0.686598	0.994923	0.994923	0.994923	0.994923	0.994923
UDCA	13.7085	58.6235	1.53115	98	22.4467	84.7364	1.74744	95	1		0.0161686	0.0418365	-0.000870296	-0.0729748	0.0134597	-0.0017557	-0.0396315	0.139462	0.0854313	0.138793	0.0674599	-0.016297	-0.0443013	0.214822	0.187196	0.0560075	-0.0438146	0.0642193		0.957907	0.800819	0.992283	0.800819	0.957907	0.992283	0.800819	0.235668	0.800819	0.235668	0.800819	0.957907	0.800819	0.0426911	0.0806257	0.800819	0.800819	0.800819
HDCA	5.00583	8.74776	3.36236	99	3.24237	2.92625	2.61372	99	0.23999		-0.0367066	-0.111511	-0.0263759	0.0351452	0.0134562	-0.0579027	-0.0917449	-0.0550248	-0.00569127	-0.00616226	0.0137456	0.00553896	-0.051847	-0.0284345	-0.0622975	-0.0265512	-0.039485	-0.0347112		0.938584	0.938584	0.938584	0.938584	0.938584	0.938584	0.938584	0.938584	0.938584	0.938584	0.938584	0.938584	0.938584	0.938584	0.938584	0.938584	0.938584	0.938584
CDCA	20.3358	63.1066	3.80479	100	52.581	242.385	4.8421	100	0.406327		0.114415	0.192559	0.0205839	0.0229259	0.14717	-0.0644904	-0.0195464	0.219444	0.110582	0.168873	0.0838887	0.016407	0.0116657	0.28838	0.291924	0.00510934	-0.125859	0.0360926		0.243744	0.0308356	0.921888	0.921888	0.11865	0.598068	0.921888	0.0113684	0.243744	0.0647121	0.436333	0.921888	0.922325	0.000340929	0.000340929	0.943048	0.198667	0.920532
DCA	854.325	977.554	577.406	100	1125.33	1066.16	737.393	100	0.406327		0.222931	0.26689	-0.0381878	0.081912	0.284798	0.0827745	0.0808257	0.201512	0.130809	0.157207	0.0524695	-0.0335615	0.0331859	0.3009	0.344329	0.0223852	-0.234957	0.0538051		0.00478405	0.000701837	0.710653	0.38465	0.000312912	0.38465	0.38465	0.0113546	0.133848	0.0624815	0.598062	0.710653	0.710653	0.000148615	1.58894e-05	0.754256	0.00310442	0.598062
LCA	477.609	446.311	362.511	100	430.088	344.847	348.121	100	1		0.0840867	0.0956768	-0.065848	0.0870872	0.217269	0.0858212	0.0130751	0.139692	0.107765	0.0970896	0.092026	0.00925026	0.0730001	0.178741	0.175515	-0.0561904	-0.152304	-0.0364584		0.358314	0.358314	0.556584	0.358314	0.0399831	0.358314	0.897612	0.178795	0.358314	0.358314	0.358314	0.897612	0.428176	0.0862219	0.0862219	0.555044	0.14485	0.686358
isoUDCA	2.98125	14.5188	0	26	6.10134	22.8767	0	32	0.754785		0.0199167	0.0933009	0.133452	-0.0728409	0.0475699	0.0504206	0.0201452	0.172171	0.15511	0.205639	0.0617633	-0.0172378	-0.00256031	0.203608	0.191688	0.0817919	0.0459979	0.129512		0.858158	0.435066	0.350469	0.549628	0.66845	0.66845	0.858158	0.0688008	0.106288	0.0361242	0.637858	0.858158	0.971589	0.0361242	0.0445009	0.503965	0.66845	0.20695
isoDCA	153.548	161.536	110.814	100	172.573	139.429	128.095	100	0.638015		0.170711	0.212767	0.00844782	0.0878079	0.249865	0.0494763	0.0428675	0.174506	0.132267	0.165012	0.0603552	-0.044422	0.0106247	0.251846	0.281426	-0.0207321	-0.210069	0.0155755		0.0416342	0.0107059	0.925202	0.389359	0.00247524	0.704206	0.704206	0.0416342	0.127826	0.0468425	0.655725	0.704206	0.925202	0.00247524	0.00126615	0.925202	0.0107059	0.925202
isoLCA	175.075	128.01	128.241	100	145.817	88.4036	139.427	100	0.768482		0.0691031	0.0423537	0.0132134	0.0898742	0.145182	0.0689287	-0.0190526	0.0159935	-0.00214492	-0.0136109	0.0306069	-0.00548126	0.013803	0.0547927	0.0611251	-0.0630054	-0.0939748	-0.063378		0.886525	0.976136	0.976136	0.886525	0.761829	0.886525	0.976136	0.976136	0.976136	0.976136	0.976136	0.976136	0.976136	0.886525	0.886525	0.886525	0.886525	0.886525
12-epiDCA	121.571	140.18	91.725	100	109.787	100.47	84.0062	98	1		0.112689	0.156733	-0.101457	0.0713232	0.200426	0.12107	0.0734386	0.128051	0.0740669	0.0867358	0.0525714	-0.0286818	0.00496119	0.229268	0.231541	0.000273839	-0.197531	0.0235845		0.256392	0.101698	0.436932	0.436932	0.0237595	0.227548	0.436932	0.216609	0.436932	0.436932	0.596946	0.82782	0.996945	0.0104445	0.0104445	0.996945	0.0237595	0.834238
7-oxoCA	7.8411	45.9086	0	43	12.5933	75.9172	0.157384	56	0.298427		0.152736	0.18785	-0.0579875	-0.0434684	0.0522315	0.00506262	0.0648465	0.111841	0.0545514	0.110064	-0.0586949	-0.00450212	-0.00890297	0.271165	0.258817	0.1383	-0.0519927	0.157669		0.114112	0.0502466	0.649303	0.649303	0.646877	0.950064	0.646877	0.280372	0.646877	0.280372	0.646877	0.950064	0.950064	0.00200684	0.00241691	0.156018	0.646877	0.114112
12-oxoDCA	270.049	346.506	130.295	97	238.365	259.58	151.144	97	1		0.151393	0.109361	0.0896675	0.085889	0.172755	-0.0461304	-0.00404374	0.0128873	-0.0393306	-0.108162	-0.00176734	-0.0499558	0.157966	0.139406	0.148031	-0.00900084	-0.100671	0.00912207		0.17735	0.337613	0.572469	0.453113	0.17735	0.776453	0.980386	0.980386	0.807494	0.337613	0.980386	0.776453	0.17735	0.180504	0.17735	0.980386	0.355929	0.980386
3,12-dioxoDCA	80.1187	117.213	32.2686	88	92.8464	174.087	22.0798	86	1		0.0872479	0.0399065	0.0693424	0.0427264	0.0910381	-0.0742846	-0.0326987	-0.0384435	-0.0942744	-0.164935	-0.0569412	-0.0212153	0.162012	0.0467104	0.0479861	-0.0130372	-0.0475067	-0.00436094		0.75956	0.75956	0.75956	0.75956	0.75956	0.75956	0.775922	0.75956	0.75956	0.209594	0.75956	0.863866	0.209594	0.75956	0.75956	0.905666	0.75956	0.951379
3-oxoDCA	81.1893	110.738	40.6985	100	79.4498	92.9381	54.0374	100	0.784882		0.187844	0.160275	0.128014	0.0734653	0.197878	-0.0808863	-0.0177284	0.0146313	-0.0438311	-0.0975977	-0.00959456	-0.0962716	0.143212	0.179376	0.196287	-0.0121247	-0.133575	0.0175246		0.0482822	0.0893924	0.323097	0.451815	0.0482822	0.419033	0.893823	0.893823	0.748823	0.323097	0.893823	0.323097	0.135701	0.0515323	0.0482822	0.893823	0.155944	0.893823
7-oxoCDCA	8.19426	27.4841	0.377302	51	17.995	85.3799	1.04445	57	0.638015		0.101798	0.132521	0.0335934	-0.0906053	0.0760324	-0.00378787	-0.0172502	0.145218	0.12129	0.137888	0.0818855	0.0116212	0.0459477	0.262485	0.239378	0.0675798	-0.0548886	0.061606		0.394874	0.230701	0.850592	0.454443	0.521133	0.957654	0.910026	0.230701	0.26862	0.230701	0.507755	0.922841	0.67179	0.00336785	0.00697401	0.563158	0.612642	0.582862
3-oxoCA	0.798802	4.40774	0	8	2.003	13.1903	0	11	0.867679		0.0340572	0.0833476	0.116896	-0.121161	-0.00150262	-0.1021	-0.0540842	0.0427089	0.0663559	0.0807172	0.00281926	0.0175825	0.0747917	0.204568	0.177162	0.123747	-0.099668	0.147944		0.760607	0.469328	0.432874	0.314797	0.983324	0.417593	0.620352	0.707421	0.531323	0.469328	0.983324	0.907612	0.48679	0.069138	0.121188	0.314797	0.417593	0.225137
Total bile acids	2333.72	2155.6	1689.54	100	2599.95	1892.14	2274.7	100	0.511763
