# Supplementary material for: Production of deoxycholic acid by low-abundant microbial species is associated with impaired glucose metabolism
Source: Nat Commun. 2024 May 20;15:4276. doi: 10.1038/s41467-024-48543-3 (PMC11106306; doi:10.1038/s41467-024-48543-3)
Supplement: Supplementary file 6 — Source Data [file 41467_2024_48543_MOESM6_ESM.xlsx]

## Sheet: Plasma bile acids
SampleID	Group	TωMCA	TαMCA	THCA	TCA	TUDCA	TCDCA	TDCA	TLCA	GHCA	GCA	GUDCA	GHDCA	GCDCA	GDCA	GLCA	HCA	CA	UDCA	HDCA	CDCA	DCA	LCA	isoUDCA	isoDCA	isoLCA	12-epiDCA	7-oxoCA	12-oxoDCA	Total bile acids
HumBA1	NGT	0.36702	3.98984	0.4281	18.0601	0.502378	29.754	24.0521	1.43518	2.97672	72.4144	16.5498	1.01401	191.701	115.511	2.30184		23.6486	9.52618	2.9293	11.5046	45.1895	2.88681	30.608	23.2334	10.1195	7.20087		2.45861	650.363
HumBA2	NGT	0.503742	7.00748	0.341262	16.725	4.46892	35.1462	65.2168	2.43285	6.55678	68.5952	195.919	1.71004	329.808	370.432	4.94658		4.71831	27.6808	6.6641	13.0774	132.846	4.88978	209.553	44.4889	9.94599	20.0267		5.89942	1589.6
HumBA3	NGT		23.2917		2.21276	0.308329	9.52467	7.80139	0.697291	2.64192	16.0989	27.1191	2.09876	136.049	126.083	4.06126	3.41183	24.7709	8.64935	4.35076	26.9876	79.9033	3.42419	17.2802	16.8756	2.9743	10.3147		7.44231	564.373
HumBA4	NGT	0.315489	2.86043		12.804	1.17699	37.0095	22.6891	2.71194	1.26748	114.153	58.3936	2.83354	531.73	334.078	17.773	4.89624	160.651	13.8901	5.60117	111.609	177.665	9.42634	15.5771	39.7106	18.5338	20.7089	4.44569	32.1771	1754.69
HumBA5	NGT		0.849429		70.5159	1.4376	48.5401	11.9858	1.61782	0.739224	225.251	19.3275	0.74809	161.981	67.5071	6.94196	8.45495	161.565	22.8317	8.42553	116.562	112.626	31.3874	144.93	60.3563	18.6226	17.7657	5.90447	26.1337	1353.01
HumBA6	NGT	0.267733	4.52941	0.042297	15.4305	1.19534	23.5474	41.5561	2.28393	3.99302	69.6193	41.8455	0.962906	210.968	258.76	7.30114	0.178491	11.1352		3.87475	7.8192	211.822	5.17043	104.48	65.4846	11.3431	7.66724		6.60545	1117.88
HumBA7	NGT	0.24468	6.21847	0.018582	22.5975	1.27225	46.6916	82.2524	1.59003	3.11538	73.3748	34.4682	0.928868	369.907	313.772	2.5525	1.30542	23.5572	11.2141	3.44155	33.1194	132.321	2.24946	53.4559	32.2772	3.36764	21.6724		6.63768	1283.62
HumBA8	NGT	0.221567	2.7653		8.16651	0.699233	16.7095	20.9816	1.16651	0.66631	23.7156	11.9134	0.808702	84.2348	87.4583	4.48161	6.45299	70.8947	21.847	6.96076	51.6765	160.418	3.24731	66.3885	58.3975	12.6258	13.8245	3.08534	17.0185	756.826
HumBA9	NGT	1.25545	17.9435	3.56706	27.9696	0.592344	40.0206	41.4817	1.07713	10.1055	94.185	20.2845	0.625816	304.713	236.982	2.29751	1.62125	19.4715	5.44562	4.6968	9.1026	85.7978	1.45798	7.01775	27.6514	4.02872	5.68151		0.721847	975.796
HumBA10	NGT	0.265549	3.33412		25.2164	1.22761	20.5104	18.6898	0.586006	2.50615	101.341	35.346	0.435967	196.691	155.934	2.42485	6.49789	248.872	26.9072	1.96088	207.389	184.642	1.44842	52.8363	24.746	4.85627	11.5177	1.2972	2.24498	1339.72
HumBA11	NGT	0.809274	37.7143	0.609887	13.0355	1.09159	23.0047	22.0853	2.81842	12.4036	72.9309	53.918	9.86986	271.143	205.442	13.2168	2.18569	7.95265	29.1301	7.38854	21.4715	97.454	6.45979	92.2314	56.6799	15.384	8.15882		11.4263	1096.02
HumBA12	NGT	1.08237	27.6073	1.12195	59.6937	1.88091	60.5354	16.369	0.685902	7.44512	200.046	40.4581	0.269166	328.39	95.3653	1.67134	15.8825	129.068	18.1949	2.34724	109.259	85.0312	2.31817	26.3915	20.2373	1.43953	8.83868	3.97402		1265.6
HumBA13	NGT		4.95896		1.89105	0.663061	2.73461	2.05382	0.440653	1.47571	22.0387	88.5897	0.816031	102.763	59.2859	1.8921	11.4717	282.485	117.378	2.90445	187.852	173.954	4.28225	73.4564	18.3147	3.42007	10.5812	11.4961	9.01472	1196.21
HumBA14	NGT	0.356489	3.5001		15.1338	1.19485	35.4654	15.1717	1.20636	1.37003	44.2204	25.4609	0.532143	207.03	66.4558	2.48907	4.06253	140.741	12.3935	4.4201	106.819	72.1842	2.56365	35.6426	22.4967	3.51635	11.5944	2.08912	5.73312	843.843
HumBA15	NGT	0.221409	3.54391		24.4279	0.403442	22.8916	22.4231	1.97133	1.35385	45.3449	7.28022	0.685873	130.519	98.2563	8.36222	2.49608	61.28	16.6495	4.1723	70.7798	136.248	4.68083	16.6738	51.051	11.8525	13.1715	0.608249	13.7857	771.134
HumBA16	NGT	0.595909	3.66063	0.184135	12.5689	1.38272	23.9191	8.43571	1.0544	4.76989	92.196	73.2673	1.20422	361.956	93.7386	6.52199	4.25887	228.393	50.4157	2.87746	230.11	125.734	4.61729	32.7135	32.8472	14.4125	8.43404	5.689	3.95337	1429.91
HumBA17	NGT	0.229721	8.2554		21.1967	1.31553	26.3778	17.3015	1.08823	0.85981	39.4736	21.4098	0.390413	105.951	67.7026	4.31823	3.8017	84.275	16.153	2.93759	44.4505	103.154	3.10904	51.1455	27.5403	3.39673	13.9291	3.26866	7.50638	680.538
HumBA18	NGT		2.33913		3.57399	0.635337	11.224	9.2455	0.593054	1.39001	26.7947	49.4528	0.723706	176.148	127.126	3.36415	5.01697	59.3173	108.483	1.89121	262.723	565.463	11.4648	385.494	181.105	6.8181	39.9415	1.6955	11.9362	2053.96
HumBA19	NGT		2.84319		16.1382	1.52106	18.1843	19.6865	0.778931	1.28816	32.2351	39.5471	0.758286	91.303	81.2846	1.21869	2.43379	15.9887	37.011	1.88502	31.965	96.841	2.10423	281.967	44.2214	2.81146	8.72971	0.334778	1.44544	834.525
HumBA20	NGT	0.228025	6.16391		4.70805	0.146708	5.72782	13.7239	0.645562	2.69236	42.1677	9.21879	1.14594	88.6431	164.411	6.11687	1.60274	57.2968	16.0356	4.61754	195.295	387.909	5.962	48.2461	96.8679	12.3719	21.8936	0.206183	8.35941	1202.4
HumBA21	NGT		3.01496		8.5361	1.10375	28.6325	18.6298	0.740525	0.624621	27.1117	23.3015	0.48211	90.992	66.6416	2.97166	2.07744	34.3289	20.7179	1.28336	77.6452	103.461	2.1781	89.2656	56.5043	7.25124	12.3875		4.21846	684.102
HumBA22	NGT		1.24978		4.25558	0.14013	7.88833	7.08011	0.46678	0.205553	14.8805	4.75539	0.453648	56.4454	38.1304	1.55615	1.58959	7.79787	9.79752	3.80177	19.8262	125.645	2.3123	63.613	67.197	3.10798	9.35322		3.36584	454.915
HumBA23	NGT		1.63558		3.13029	0.633945	14.8181	11.1173	1.73206	4.45746	14.8013	46.5184	5.83197	215.414	100.325	6.8964	0.534445	10.6944	5.64306	3.14484	12.5871	46.7233	2.3412	33.9423	12.1401	2.04556	5.60158		2.44305	565.152
HumBA24	NGT	0.647485	6.02998	0.680003	97.4397	1.30352	186.979	191.655	15.9504	6.09648	424.802	28.0963	2.84911	1655.94	1339.22	45.4563	18.8016	19.498		12.1895	56.9258	185.587	12.092	12.5528	132.583	44.2597	32.0292		67.5979	4597.27
HumBA25	NGT		1.03392		10.6019	0.878433	12.6453	17.9319	0.845133	1.49611	45.3229	52.0093	0.842185	157.094	173.216	2.37597	0.141211	3.7642	37.3748	1.29503	13.7713	224.451	3.62134	229.659	54.7625	3.87014	27.2352		5.4532	1081.69
HumBA26	NGT		5.67256		5.58468	0.192851	7.41005	15.2712	1.15654		15.41	7.38194	0.399884	47.0252	73.4479	4.50351	2.23241	43.9592		4.2343	16.6365	158.301	2.65467	12.9588	45.8878	6.14778	13.8643		10.1253	500.458
HumBA27	NGT		2.68468		5.9703	0.32255	8.68882	10.9134	1.18232	1.07667	24.2681	22.9845	0.84461	157.288	115.638	8.19815		7.58697	12.1381	2.77242	14.0739	132.197	3.3567	95.3217	87.8857	8.66634	19.0197		3.53392	746.614
HumBA28	NGT	0.23297	11.2155	0.468151	17.3773	0.35791	16.5397	18.9761	1.6773	3.04105	34.2392	10.4318	0.996457	97.9275	110.679	2.90447	1.59271	19.4021		5.1	7.25717	89.8466	5.17031	11.2985	25.7988	7.74554	12.7344		17.0638	530.074
HumBA29	NGT	0.503938	2.53245	0.233419	13.515	0.341546	23.0506	3.47512	0.193248	2.28346	23.8143	6.45162	0.109845	81.6001	9.25596	0.488059	0.533734	15.4952			6.50275	1.28731	0.868763	1.83982	0.891493	1.87248	0.133579			197.274
HumBA30	NGT	0.527019	27.7889		6.8414	0.497032	6.42246	4.92861	0.573576	2.4048	35.3764	24.982	1.73239	64.9154	53.8206	2.32361	15.7419	390.066	38.9972	7.79378	174.063	198.911	4.81363	74.7529	70.7583	9.57709	23.3065	9.09995	18.7047	1269.72
HumBA31	NGT	0.606677	9.05024	0.224306	27.1074	0.865428	31.0513	16.8144	0.91378	1.08887	44.233	13.8376	0.671041	114.869	56.7734	1.6705	1.1792	53.2944	9.86498	2.53524	91.4226	62.5115	2.53069	10.2139	15.2609	5.37631	5.43923	2.34857	10.3077	592.062
HumBA32	NGT		4.7915		6.1776	0.186646	8.27091	9.50371	0.934187	1.74897	16.5327	6.2472	0.337611	51.6722	48.9995	2.2089	2.29754	28.0758	9.37813	6.23464	19.9258	85.4197	2.31718	16.7207	30.1728	6.11917	9.20289	0.50802	9.35685	383.341
HumBA33	NGT	0.215905	1.24067		3.26949	0.495564	5.30111	0.939946	0.617194	1.92273	23.2191	28.6309	0.427734	64.7656	12.9007	2.53693	5.7374	35.1064	9.90217	2.84237	30.3201	8.98154	2.42686	68.4032	12.2548	4.51662	1.74059	2.45661	2.09381	333.266
HumBA34	NGT	0.232024	2.79467		13.9405	1.1972	42.2931	33.8752	1.79683	1.45894	38.9221	31.6536	0.682666	195.751	143.121	3.3188	3.01715	74.9702	25.0148	3.04389	91.0061	167.372	5.65012	61.3513	36.3046	5.72385	16.6907	0.662541	3.9312	1005.78
HumBA35	NGT		5.04411		2.02203	0.357721	9.68501	10.5747	0.947732	0.714595	11.8556	30.1703	1.04412	131.665	115.83	5.62262	9.52923	134.751	41.8179	4.35512	104.595	229.476	3.50208	45.2628	36.1101	6.59597	16.1742		8.49838	966.201
HumBA36	NGT	0.614967	4.32221	0.650943	11.2328	1.30165	25.6992	10.6481	1.55636	5.14655	45.1071	32.0376	1.04089	131.332	45.2825	3.68878	1.20336	11.0621	10.9342	3.85688	20.3547	51.7928	4.17201	171.096	75.8806	26.724	7.95918		5.67224	710.37
HumBA37	NGT	0.523791	1.22088		11.1636	0.38241	12.5993	1.76614	0.689022	2.20729	23.773	11.1534	0.384486	76.0439	7.39112	1.30166	2.24718	36.1059	14.8831	0.999788	70.1596	14.1492	2.06977	151.426	140.097	8.05693	1.4845	0.433676	1.30807	594.021
HumBA38	NGT				4.32394	2.53981	10.5964		0.310959	1.67252	65.8956	343.913	1.87843	348.783		0.3512	1.52225	19.0655	224.625		115.148	0.17601	0.020771	1683.2	111.279	0.317176		5.2853		2940.9
HumBA39	NGT	1.3806	9.35574	1.32923	25.9862	0.745695	28.6904	13.9429	0.847225	5.79454	84.2381	19.1403	0.71412	174.414	79.0969	2.95737	9.62136	58.9164	7.98745	4.19606	34.4173	39.4307	1.92139	4.00514	14.8546	7.76018	3.86328	0.559386	1.92197	638.089
HumBA40	NGT	0.525674	6.73158		29.0766	0.538524	31.7616	17.3342	3.26592	2.92699	134.663	29.7389	1.33687	715.807	255.35	6.13422	18.183	1095.51	37.287	4.14041	849.869	331.225	4.23902	21.7273	24.7661	9.42746	3.66246	11.31	9.60448	3656.14
HumBA41	NGT		9.15512		21.5327	3.56162	43.0624	40.6501	1.69555	3.6779	59.2185	114.048	7.06248	339.692	227.951	9.63746	6.6143	111.935	60.9503	7.78305	108.891	375.314	9.09791	232.974	88.2647	3.32587	33.8738	0.739196	16.4711	1937.18
HumBA42	NGT	1.08263	5.58489	0.96279	16.9143	0.744922	28.3533	24.067	2.18244	4.64553	105.66	28.4854	3.20392	449.644	250.569	33.1261	20.7518	1877.71	38.8234	11.7538	860.128	781.102	5.22448	6.57861	18.8969	13.3448	27.2419	103.597	31.8141	4752.19
HumBA43	NGT		1.11216		4.65827	0.362578	5.69363	2.34971	0.401364	2.17103	25.004	18.0376	1.60401	78.5869	25.5526	2.11683	8.73047	93.041	40.3008	5.33597	173.534	247.897	10.3902	90.2451	69.1726	6.70833	12.6532	4.76448	22.6971	953.121
HumBA44	NGT	0.478457	4.43277	0.237427	12.0622	0.548331	32.3464	8.12429	0.842808	1.84108	28.4164	8.9866	0.41146	149.736	26.3006	1.12554	1.77976	22.4272	12.8899	3.58456	15.7953	44.4257	1.59759	22.5763	15.683	3.8709	2.74939	0.450267	3.77456	427.495
HumBA45	NGT	0.387542	5.5343		4.09389	1.54135	14.769	4.28416	0.91407	11.6666	100.821	180.293	1.73113	414.966	109.423	6.29768	9.71075	96.9803	33.8167	4.56453	97.1382	85.329	6.05617	58.5055	15.3754	5.62333	4.0817	7.66082	6.66331	1288.23
HumBA46	NGT		2.49792		1.95514		5.69347	7.87938	2.17671	1.07841	9.52262	9.00136	2.35042	53.4003	72.0484	11.2133		5.0751	21.4611	3.97863	7.12795	177.596	5.42762	64.4835	57.867	16.4611	15.0353		6.12544	559.456
HumBA47	NGT		5.12293		6.66588		7.61096	7.28808	1.56573	3.41921	25.1326	8.61357	0.011575	80.9077	62.3135	2.93354	0.845389	33.787	9.51177	2.55365	17.4009	98.0714	5.87395	19.681	33.5347	11.2767	23.571		5.26303	472.956
HumBA48	NGT		1.19482		13.8996		32.5458	11.044	5.40224	0.67042	32.7103	5.23154		178.275	39.6445	6.98982		9.19269	3.37537		8.87445	19.5646	4.97761	10.6067	16.233	16.9689	6.79749		2.38657	426.586
HumBA49	NGT	0.350952	5.99989	0.535454	84.0063	1.00138	74.3317	57.3648	8.87746	5.53458	136.08	25.6888	6.47074	467.435	305.64	14.2953	2.12719	20.9464	7.85741	5.83256	10.9815	48.314	3.80396	23.274	17.3611	7.14984	6.48051	0.360633	3.67009	1351.77
HumBA50	NGT	0.291285	0.960124		59.3725	0.85481	52.7736	6.69239	4.46958	1.77057	197.914	23.1568	0.034918	388.663	52.3036	26.0576	7.22114	186.238	13.2752	1.30293	63.3145	31.6765	26.6923	26.1224	12.149	12.0891	6.50522	3.57495	7.58807	1213.06
HumBA51	NGT		1.25862		1.25955		2.18522	1.63	0.76873		11.5712	3.44624		38.846	29.4166	4.60578	1.34127	21.6196	7.86713	2.44689	29.9583	121.176	4.53359	20.4537	31.3087	6.84398	14.9685	0.456507	5.78108	363.743
HumBA52	NGT	0.418111	4.05173		7.17405	0.280208	17.3985	2.35915	0.471774	0.379004	24.7737	6.0594		67.4919	8.92997	0.615784	7.84696	155.31	6.30214		95.3983	14.4861	0.889029	14.9215	7.72324	3.44658	2.31869	1.64254	0.833939	451.522
HumBA53	NGT		1.2474		4.86861		7.95079	12.9174	1.83429	1.39565	29.3788	11.989	0.722622	95.1088	136.017	15.3044	1.22713	2.48669	22.1546	4.29898	20.3384	278.916	7.32401	190.35	182.553	23.6945	24.1256	0.262405	14.9533	1091.42
HumBA54	NGT	0.319722	3.17244	0.78763	13.3162	1.3915	18.0572	11.0589	0.773639	3.12662	23.3517	16.9752		42.355	24.616	1.31907	2.10201	7.6294	25.4679	4.52445	16.3154	97.4064	2.92204	83.2656	11.1193	0.706918	6.99412		2.14118	421.216
HumBA55	NGT		1.09793		1.24176		3.91244	1.52468	0.979418	0.446134	6.87679	2.86905		25.9063	12.0082	4.65453	1.63789	12.6069		6.54185	12.129	19.8896	3.70167	13.6346	13.0711	10.4662	6.21348		8.39532	169.805
HumBA56	NGT	0.580658	9.92941	1.44164	10.8795	0.818791	21.9139	19.08	1.51052	8.86346	43.1907	29.3416		163.745	114.59	2.50882	3.77559	17.6591	11.3686	5.94537	23.7187	84.1654	2.10058	62.5572	42.6223	5.806	7.36902	0.174833	2.15226	697.808
HumBA57	NGT	0.952778	18.5052	1.35442	12.5906	0.998016	47.0587	72.8084	2.49325	5.06694	69.7755	38.8708	1.27005	457.169	575.435	9.6398	5.41658	67.068	8.44555	10.1688	55.3296	165.827	3.34058	11.463	20.036	5.84523	12.7522	1.1488	7.01113	1687.84
HumBA58	NGT	2.28398	5.19339	4.02856	36.0199	3.48303	68.9042	9.7193	3.47942	30.5744	275.614	170.305	0.448105	1013.2	107.326	12.1171	6.27377	41.117	13.2661	2.89671	33.8094	15.5458	4.74896	30.3612	10.244	6.14818	1.76333		3.05034	1911.92
HumBA59	NGT	0.580659	5.29802	0.15722	72.289	8.63946	103.401	68.9163	10.4363	3.40891	97.7586	203.04	0.789074	634.696	395.115	4.16086		18.3503	106.15	5.59257	156.797	220.539	7.04236	592.547	115.671	5.51772	43.6084	0.8339	10.8042	2892.14
HumBA60	NGT		3.151		22.6948	0.793128	31.0708	39.9642	2.3923	0.973569	52.9727	18.3318		143.282	176.317	4.95405	1.45374	37.8562	23.9815		61.1017	273.224	4.13931	129.502	67.7766	6.38161	15.6882	0.449788	4.12415	1122.58
HumBA61	NGT	0.352242	12.8455		8.14348	0.943605	21.8286	23.8505	1.35643	3.93794	62.0736	58.608	0.707755	321.922	284.94	4.85302	6.64108	132.048	20.8434	2.87882	102.638	251.553	2.11299	50.2416	32.7692	2.79654	16.1456	0.830414	5.62988	1433.49
HumBA62	NGT	0.649222	23.3154	0.380577	12.993	2.19256	32.4928	47.8466	1.79153	3.924	81.6414	102.545	2.85977	335.377	461.325	6.27234	2.75997	32.6785	28.4452	17.9808	36.2954	279.689	6.11537	98.0643	93.0803	8.60943	39.5804	0.660833	12.9311	1772.5
HumBA63	NGT		2.64965		28.111	1.08467	29.4463	24.4321	1.07765	0.899221	85.0342	32.0351		191.915	151.924	2.01605	4.0495	102.568	14.04	1.98944	73.6574	148.409	3.70347	22.7728	19.7514	1.69479	11.3892	1.71787	5.51292	961.881
HumBA64	NGT		5.23959		8.47188	1.39492	7.92513	26.8971	1.46812	0.971118	22.055	23.7435		34.3159	87.8443	5.0398		8.7371	14.9669	4.85479	22.224	157.023	4.54533	200.303	30.2965	3.5447	14.1886		10.2596	696.31
HumBA65	NGT		5.01321		7.03358	0.580939	15.9001	35.3713	2.40312	2.51625	48.4354	36.5038	1.49836	254.962	377.885	6.40923		31.7205	34.9554	6.57388	52.1165	369.441	6.22106	104.159	208.683	28.0193	46.6107	0.401337	16.1497	1699.56
HumBA66	NGT	0.399898	18.1604		11.0885		22.6943	17.0469	1.21495	3.0245	56.2672	12.9242	1.63962	229.491	149.099	4.97772	3.13414	59.3852	8.60521	6.84427	53.9271	208.005	4.68435	49.7907	79.5743	12.9032	24.4529	5.06388	10.4702	1054.87
HumBA67	NGT		2.76609		5.53837	0.247575	9.16038	6.58242	0.925786	0.727061	18.8832	8.36667		87.3325	54.3398	2.33013	6.24844	142.612	9.42171	3.66716	127.498	146.239	5.6188	15.3024	18.7502	4.74272	11.6539	1.1621	8.15314	698.27
HumBA68	NGT	2.06009	21.1875	5.89705	51.9541	1.37861	117.847	76.6887	4.54526	11.4228	194.469	21.9149	1.04665	574.51	307.308	10.0307	3.19132	29.7344		9.31914	48.9781	91.0252	5.99469	19.6389	33.9056	4.84599	8.97029		3.40563	1661.27
HumBA69	NGT		1.94907		11.0493	2.83236	40.989	30.0566	2.58936	3.84488	95.6254	137.544	1.86121	547.782	359.222	8.09003	3.79343	28.0268	11.8238	10.2584	23.2378	96.9249	3.75018	46.1314	22.8809	6.57254	10.3582			1507.19
HumBA70	NGT	0.296309	5.02607	0.176169	10.4555	0.513279	20.0842	19.1885	1.61398	2.40588	31.3338	15.0828		128.888	95.3788	3.34831	1.62088	22.1404	15.9785		11.7996	75.0539	3.75681	41.2535	35.9969	7.98954	7.90509	0.227841	4.43425	561.948
HumBA71	NGT		2.71912		7.66877	0.416397	23.156	25.4371	1.36959	0.970942	27.993	16.7161		206.149	163.525	14.6211		8.94445	8.0381	2.2178	9.35016	113.277	2.7155	29.1401	30.0502	3.12866	12.3		6.39198	716.297
HumBA72	NGT	0.557758	8.73874	0.444574	27.2198	5.37737	48.6229	18.431	3.77919	9.34713	236.132	268.327	5.0168	801.395	262.166	13.1276	4.34942	166.153	23.7709	4.60992	113.394	78.2762	2.20643	83.9236	37.1013	11.1149	11.6345	16.9269	6.6375	2268.78
HumBA73	NGT		10.6553		3.05856	0.332135	6.92886	10.4462	0.472718	0.655661	9.32677	21.9365		60.1013	82.5559	3.13227		19.0863	21.0571	1.46026	21.3107	147.38	4.05392	126.665	32.2646	1.91952	14.3139		5.61679	604.731
HumBA74	NGT	0.425775	0.633006		15.9834	0.728644	16.2455	4.9401	0.679378		47.2965	24.497		138.912	39.4666	2.2968	2.99848	165.555	42.9348	0.800209	193.303	187.894	3.43915	95.9472	44.6326	2.83743	11.4833	3.52631	4.15342	1051.61
HumBA75	NGT		1.41245		4.2383	0.42434	11.3372	4.05436	0.703677	0.827801	18.0173	15.2763		103.011	39.8006	2.14725	12.3852	131.747	18.7037	1.39442	125.98	109.93	3.41045	25.624	13.2577	1.24487	8.46901	1.96947	7.79521	663.162
HumBA76	NGT		3.74775		8.80231	0.40923	25.1874	10.8377	4.56524	1.02762	33.6138	30.4438	2.72179	445.923	162.484	15.6715	3.33642	123.569	23.4391	3.68552	166.327	203.043	7.0309	55.2438	72.3859	15.4358	23.4606	2.77333	11.5368	1456.7
HumBA77	NGT		5.66631		2.41253	0.266694	11.2139	10.4695	1.45995	2.10486	18.1268	31.7473	0.365774	282.139	196.167	21.7227	4.96778	43.4069	8.21575	7.54377	40.3953	112.821	4.59868	58.1861	45.8137	10.8487	18.2804	2.96268	7.49335	949.397
HumBA78	NGT	0.63116	10.6679	1.41246	36.0397	1.7671	72.8039	96.6321	4.15734	2.78295	88.9114	48.6218	1.10443	417.821	387.64	5.93809	2.1178	37.8165	19.9438	5.49005	49.7448	179.027	3.35891	23.3834	23.8084	5.19655	14.7403	0.50625	5.16172	1547.23
HumBA79	NGT	0.986649	0.769615	0.110177	25.3499	3.81766	55.649	0.979346	1.10551	2.38464	115.834	74.2111		356.164	8.66864	5.713	5.24994	118.195	20.8752		97.0372	10.4839	3.22025	28.5249	9.44146	10.6365	0.9867	2.64638	6.4762	965.517
HumBA80	NGT	0.239786	10.1507	0.165328	32.7705	0.448207	48.8756	43.5911	3.77906	4.84014	147.927	15.3646	1.8772	506.574	309.685	14.8534		16.1308	7.02934	5.018	18.5131	123.646	4.02085	43.0934	53.9423	5.26385	22.849	0.844468	9.97478	1451.47
HumBA81	NGT	0.32931	20.2258	0.021665	37.9352		10.7401	9.49075	0.478319	2.53638	95.914	3.66522	0.223463	43.2265	34.8345	1.5433		3.45914	2.67464	10.5907	3.80936	32.982	1.45867	7.8056	16.705	3.55333	5.03005		2.00863	351.242
HumBA82	NGT	0.246981	4.33626		2.99174	0.181807	5.84424	4.43783	0.812061	1.59946	16.5179	12.2037		133.401	69.4703	2.66354	14.9067	266.287	13.6016	3.59582	124.394	129.056	1.81363	16.1317	28.4164	7.28666	9.33578	3.55135	3.35445	876.437
HumBA83	NGT		0.585669		2.93309		13.0799	12.067	3.67423		12.1634	7.18832	0.769289	182.455	145.943	13.2507		14.302		7.8084	11.3783	118.39	5.68762		32.6693	11.5667	13.8298		13.3492	623.091
HumBA84	NGT		0.75145		51.1596	0.306696	15.0488	36.182	2.08463		142.022	6.59378		114.842	220.001	8.9522		9.79285	4.62485	1.79516	5.16606	130.122	6.07782	7.54021	33.7406	8.55961	15.3656	0.226732	3.87062	824.826
HumBA85	NGT	0.626345	4.17251	1.26522	136.986	4.88005	196.865	106.947	3.51768	6.56191	376.574	173.183	0.35239	1828.41	728.582	20.4382	5.14768	94.968	30.1692	1.8793	125.619	224.282	2.49669	42.4791	73.8994	2.01511	22.2869	2.25466	6.24852	4223.1
HumBA86	NGT		1.13447		4.5396	0.488635	7.05808	3.3785	0.585094	1.80556	58.8449	74.6196		303.157	122.316	9.48022	15.1525	409.938	67.5054	2.86231	201.05	182.719	5.66379	73.7224	75.002	8.73194	14.801	36.6108	8.8499	1690.02
HumBA87	NGT	1.38775	17.6694	2.62125	38.2875	1.83955	28.6224	20.6277	1.34007	8.92077	114.569	41.2335		164.471	90.6806	1.36533	9.84976	170.55	17.2723	2.05515	93.9725	66.8337	1.11068	28.2677	16.456	5.4058	2.12626	1.84032	3.89077	953.266
HumBA88	NGT	0.660044	16.2555		12.2898		17.1533	68.0247	2.94312	4.33763	99.0757	10.085	7.53948	320.833	876.158	11.7022		68.3615	16.5896	4.70964	31.153	523.531	3.35806	23.4527	132.649	8.56793	27.7424	2.97782	9.3269	2299.48
HumBA89	NGT		1.18412		6.87236	0.381949	12.1369	7.51501	0.795835	0.253061	32.0054	25.9186		177.006	96.0589	3.98221	2.84294	33.6788	26.6258	0.704021	41.8975	122.219	2.969	95.0863	50.9301	3.38491	14.8778		12.8424	772.169
HumBA90	NGT	0.443597	6.10473	0.567537	103.406	1.27617	47.6354	64.5938	6.16634	7.1562	350.435	55.8365	1.94481	605.876	547.222	43.2405		40.2964	13.0811	4.5525	19.5332	113.329	6.0202	62.2643	69.7662	20.6887	8.72514	0.203998	5.87766	2206.24
HumBA91	NGT	0.345339	1.72738	0.728	20.4341	1.06729	33.5411	12.7111	0.809754	2.09576	56.9302	15.5322		118.946	29.7115	1.86689		16.8343	11.8017	2.43961	13.2841	42.4849	2.17017	45.8879	9.4728	2.38628	4.61873	0.178708		448.006
HumBA92	NGT		5.57636		6.39105	0.697033	19.5808	32.6989	2.14623	1.23142	25.4646	27.2667		191.157	265.91	5.71138		25.2884	9.00036	5.65378	20.943	96.6701	2.60254	32.8611	44.7679	12.4226	13.2748	0.217654	4.69985	852.233
HumBA93	NGT	1.0291	21.1927	2.95768	16.3311	2.33803	39.8926	51.3727	2.31425	12.3035	91.2873	96.3151	1.28755	390.995	397.949	9.42685	5.76554	86.0179	21.3933	15.0987	43.538	166.09	4.10366	104.779	58.4158	11.7804	27.9553	0.423113	20.1212	1702.47
HumBA94	NGT	0.292034	12.358	0.471666	23.4673	1.11099	41.0465	78.6099	4.56718	6.4974	95.1206	55.0767	0.206042	451.599	649.186	7.43401		20.5432	13.778	7.80588	19.7295	418.5	3.46804	20.4921	87.8512	9.34646	22.7919		17.5307	2068.88
HumBA95	NGT		0.710825		13.5791	4.45963	46.3106	28.2184	1.74216	0.993796	73.0672	300.932	2.9272	807.232	295.501	19.2888		12.2281	58.2531	1.02615	45.5786	150.263	2.26732	619.736	85.798	2.16936	15.0042	0.783174	7.53808	2595.61
HumBA96	NGT		4.12311		3.25143	0.589071	12.5594	10.2091	1.02058	1.37106	10.1953	14.2831		73.4378	48.5348	2.64486	3.0503	10.4322	30.4917	0.855789	90.3073	127.163	1.58227	85.625	52.5918	1.28202	9.49733	0.437957	3.69779	599.234
HumBA97	NGT		2.08778		8.38161	0.768116	22.0729	15.5566	1.64573	1.67204	74.2832	76.9441	0.469208	505.065	285.537	22.3105	5.87634	234.57	36.6348	1.54113	181.974	361.473	5.64751	76.0784	39.1923	3.88016	27.0761	3.66066	8.49059	2002.89
HumBA98	NGT		3.41953		51.6133	4.17563	62.0974	49.6459	4.08449	11.8316	392.808	222.399	0.826932	1078.87	665.386	16.4593	5.30743	212.908	50.0628		165.047	319.386	7.52671	249.495	89.9331	9.10759	30.4253	11.6578	9.83933	3724.31
HumBA99	NGT		1.17594		2.42412	0.303506	6.64675	3.2042	0.879023	1.66022	11.1296	11.1385		78.1814	24.7844	1.73558		7.82595	11.977	0.851732	5.19307	27.2943	1.0702	30.489	10.8921	1.08715	5.06129		1.58514	246.59
HumBA100	NGT		1.06487		19.5976	0.950397	15.9231	7.4802	0.398915	1.62971	100.219	46.3188		192.576	76.8508	2.06547	1.48504	75.7405	29.1632	0.112947	64.5469	110.14	2.57999	126.769	17.7906	0.695386	4.62465	0.605164	3.02141	902.349
HumBA101	T2D		0.500055		4.22933	0.230305	4.2558	2.99238	0.271851	1.45809	72.0614	71.8971	1.53086	306.864	178.882	1.50531	16.798	779.328	136.208	0.911037	869.158	566.587	3.12741	288.631	79.2305	3.30401	31.7802	37.7809	11.9172	3471.44
HumBA102	T2D	1.96883	43.8307	5.24638	64.0927	3.28586	85.6245	133.888	4.72917	8.66699	178.207	61.3856	2.01009	436.494	539.809	3.82953	17.7336	893.564	29.1597	8.55662	230.031	320.03	3.65828	58.8239	29.6234	9.70323	13.0369	3.76115	14.4183	3205.17
HumBA103	T2D	0.472395	1.72814		7.38684	1.54587	32.6216	8.53891	0.698333	1.53978	97.3191	127.245	0.878531	760.649	204.967	17.6023	23.8532	1226.98	78.608	3.30587	547.542	297.041	6.45233	58.3027	52.5768	10.8042	28.8088	22.6182	18.116	3638.2
HumBA104	T2D	1.11967	10.6979	1.55971	19.3458	0.757434	35.4999	17.0392	1.14251	12.4341	101.532	36.7386	0.67869	393.307	173.991	1.38373	7.84514	126.854	7.098	1.89569	79.3378	57.4619	0.73318	70.4606	14.0023	0.874643	19.6293	3.32104	1.72906	1198.47
HumBA105	T2D	0.367629	30.9474	0.683532	17.8009	0.424183	11.2512	21.4486	0.54533	6.67121	116.868	23.9183	1.17723	155.619	207.634	2.14911	0.95878	42.9689	11.0431	0.429429	13.0645	112.675	2.43234	119.38	54.9861	3.36145	17.1736	0.875427	7.2275	984.083
HumBA106	T2D		5.17393		5.15893	0.379083	6.24912	11.4677	0.786372	0.320993	21.6596	12.23	0.4432	48.7392	82.6585	2.44075	4.65261	9.76238	12.5564	3.57864	10.6215	198.35	3.85512	49.2302	50.7322	5.94936	34.3482		9.13287	590.477
HumBA107	T2D	0.395903	5.99536	0.988053	80.348	11.7414	157.367	186.521	10.3735	6.59178	343.356	311.027	4.41173	1346.58	1568.65	23.3606	2.70901	70.1649	63.0579	6.3347	96.9741	395.32	6.6022	253.026	159.157	9.47752	33.9823	0.696261	16.8538	5172.06
HumBA108	T2D	0.366833	7.04734		29.2118	5.62737	62.4649	60.084	2.49136	8.61946	354.1	320.504	2.26343	1170.29	1035.85	8.58016	5.02228	122.5	32.5023	11.0903	81.2512	293.63	8.50986	47.2525	78.832	10.7995	26.0675	10.8308	17.2002	3812.98
HumBA109	T2D		1.06455		9.23826	1.22197	13.954	10.1874	0.925085	0.542005	60.327	51.9673	1.01094	139.266	83.4857	5.90077	0.994394	19.0489	38.1218	1.46981	18.2083	111.206	5.91543	401.337	65.5048	9.36589	12.2874		1.56742	1064.12
HumBA110	T2D	0.327178	4.6196	1.17594	249.82	4.76742	100.885	96.3308	2.56872	4.97073	569.859	67.7465	0.746629	480.99	407.731	19.5534	1.09591	23.4638	20.5091	1.75408	37.7812	227.364	8.60687	46.9654	47.4284	2.30782	18.6357		10.8958	2458.9
HumBA111	T2D		0.526481		18.3255	0.552307	15.4014	5.96852	0.832378	2.10434	95.3426	35.6512	0.447908	226.114	68.3273	2.65016	4.83855	22.4034	40.238	1.51676	121.968	127.051	0.884541	207.856	88.8817	1.09893	23.5464	1.75044	5.87205	1120.15
HumBA112	T2D		2.86909		11.2806	2.05842	16.9687	16.5375	1.06356	5.3923	167.949	272.539	1.12218	567.665	564.604	1.90521	18.239	546.754	157.959	4.82226	339.917	496.962	3.77493	207.119	129.211	6.51262	35.8055	32.3773	21.9464	3633.35
HumBA113	T2D		2.87479		18.0703	2.67948	18.6634	19.805	0.572731	0.46909	56.9599	92.5126	0.350452	193.892	147.851	1.49643	4.08033	279.709	70.2349	1.89775	178.811	185.932	1.72609	231.209	41.9177	3.00414	12.2282	1.57199	9.54934	1578.07
HumBA114	T2D		1.93378		9.65451	1.16619	19.5839	14.8005	1.0249	1.86537	101.75	105.246	1.58367	471.644	307.617	23.3926	1.83579	62.1641	36.9294	1.56224	79.0433	211.028	2.93437	94.7098	46.2311	2.00382	27.6235	1.14129	9.90046	1638.37
HumBA115	T2D		2.13542		154.071	3.76645	131.17	128.143	4.07817	4.49198	966.67	150.941	1.85703	1745.9	1536.02	19.054	2.98581	71.4385	47.4169	6.38817	250.201	763.923	16.7392	189.099	149.689	11.0099	64.966	0.71838	13.9472	6436.82
HumBA116	T2D		1.487		8.58023	0.213904	16.2256	18.7077	2.764	0.666019	38.6334	13.5633	1.1878	280.088	276.874	16.1324	3.30603	131.162	13.1197	4.07627	132.647	455.995	11.568	134.403	262.856	8.72157	45.1455		26.696	1904.82
HumBA117	T2D	0.281242	5.74573		57.0375	3.03279	78.1202	174.775	2.32876	1.91286	183.4	97.3332	1.31022	498.934	1226.27	20.0992	5.04905	163.552	36.39	3.45325	274.872	747.065	3.83393	64.2513	79.0632	6.29106	39.5013	1.90877	19.7324	3795.54
HumBA118	T2D		1.70384		15.8429	0.486066	10.6272	13.7208	0.891083	0.833042	43.9899	10.621	0.477	70.6359	74.3636	2.55036	2.162	15.8906	27.6533	3.84811	48.4481	271.267	4.32219	84.3095	80.5463	3.63266	35.7422	0.613346	12.4677	837.646
HumBA119	T2D	0.818192	10.6453	0.919756	77.4888	0.72507	64.5505	73.1102	1.68043	6.15813	226.836	17.0693	1.30129	367.086	365.692	3.6915	1.30439	12.0652	12.7908	4.66572	56.6277	195.856	4.67593	19.873	58.4802	8.75869	18.0665	0.345932	9.46947	1620.75
HumBA120	T2D	0.591028	6.94556	1.04757	22.6107	0.439322	39.944	56.5623	4.07099	5.46583	78.7831	6.81174	2.56889	284.432	266.947	16.222	10.5662	9.41207	14.6102	9.03409	18.1322	112.395	7.54194	30.0895	82.6436	19.3904	15.5851		7.02683	1129.87
HumBA121	T2D		1.12359		14.9423	0.183882	24.5345	34.6781	5.87101	0.216203	54.4112	5.343	1.35291	227.697	224.966	13.2476	0.620622	20.5315		8.55225	33.3585	372.997	20.0928	16.1749	127.671	36.0808	46.0414	0.236098	71.4016	1362.33
HumBA122	T2D	0.605092	72.4452	0.038076	42.3968	0.842264	41.3739	32.5459	3.03814	4.73012	185.858	23.3779	2.39114	300.705	239.788	16.2457	14.4382	80.0789	18.8897	11.8698	38.0798	330.348	12.1958	123.772	324.001	29.884	77.4024		23.5189	2050.86
HumBA123	T2D	0.3344	3.32466		10.8038	0.348968	12.3805	8.91108	0.802578	3.63626	62.5001	11.794	0.558176	122.172	58.4129	1.89706	4.87399	14.8715	5.57556	2.52482	7.95197	42.7226	1.62709	11.7779	20.363	4.80525	4.45134			419.421
HumBA124	T2D	0.259451	12.8112	0.156629	6.42777	1.17475	19.5679	20.0089	2.38842	1.7445	20.6513	31.3454	1.16721	116.642	90.9206	6.62352	5.78563	296.78	27.7324	7.40684	207.232	261.248	5.80031	46.1281	32.4031	14.0994	25.0104	3.51065	11.6766	1276.7
HumBA125	T2D	0.659345	11.7695	0.177062	151.624	3.4127	60.2127	82.5107	2.38044	1.68279	243.976	27.7861	1.69176	169.577	252.825	2.58931	1.69305	41.2204	20.684	2.91212	62.5056	131.773	6.37143	97.531	35.3097	7.69147	10.184	0.774667	6.14901	1437.67
HumBA126	T2D	0.484465	16.7218		7.56135	0.293798	17.6868	44.3673	2.62572	6.74919	29.4639	11.9903	7.06966	184.953	327.958	6.26985	2.27789	3.15258	5.21154	14.1874	17.5595	322.403	9.45161	47.4375	147.146	14.7759	27.7472		10.3564	1285.9
HumBA127	T2D		1.72052		15.3405	0.24112	27.4401	46.6538	1.37045	0.564143	91.5452	10.9922	0.385874	380.014	409.536	3.45291	0.904465	18.115		3.41835	18.4062	136.995	1.95032	14.8406	33.8764	3.77204	9.3892		3.02643	1233.95
HumBA128	T2D		2.01336		5.7398	0.080306	5.33502	8.38649	0.810877	0.678325	33.2672	3.85147	0.805507	76.5825	96.9881	6.08971	1.01344	12.9212		4.27776	13.0191	245.15	10.0858	35.9133	110.981	17.5943	26.9801		16.0677	734.632
HumBA129	T2D		1.3014		8.01854	0.348822	5.93857	9.90329	1.09775	0.467152	42.0024	20.9533	0.342679	98.8579	121.316	5.06358	0.936918	15.7194	77.845	5.55011	133.653	673.958	7.3472	184.06	221.325	9.68504	51.5371		5.97382	1703.2
HumBA130	T2D	1.36101	13.4894	3.17344	112.068	52.3925	345.144	173.5	1.217	5.93879	299.002	605.106	2.20024	995.094	482.126	2.09182	2.18574	25.843	47.5469	1.1512	54.1123	45.5326	1.71486	445.204	24.2601	1.59031	0.529136	0.632069	1.54401	3745.75
HumBA131	T2D	0.286761	3.67089		10.7946	0.423982	14.7673	29.1466	1.92262	2.41803	86.2415	16.2946	1.0437	154.37	231.462	4.90518		15.7428	6.06843	13.5464	10.1185	201.495	9.2673	37.3531	75.8587	14.9337	28.269		31.116	1001.52
HumBA132	T2D		5.94053		7.6849	0.134597	6.35065	24.0316	2.44748	0.222639	27.121	4.1926	1.19773	52.1176	192.209	8.81847		6.35897	11.1139	7.06965	43.5009	410.138	14.9579	12.7071	84.3658	12.4549	36.2121		10.0885	981.436
HumBA133	T2D		1.09353		9.90123	0.077636	12.8055	41.8329	3.74816	0.12524	100.004	5.52239	1.64171	311.435	728.133	42.392	0.346001	14.7122		7.12993	15.8155	320.52	13.8905		114.025	47.1487	37.6941	0.165887	73.2219	1903.38
HumBA134	T2D	6.08239	446.313	27.8476	1676.88	43.748	1238.46	330.864	15.3718	25.9043	858.807	206.076	5.0658	1363.44	437.219	7.69953	46.2499	90.4806	78.1694	21.1412	110.561	448.051	50.4546	152.819	58.8814	3.33066	121.927	3.6717	67.6204	7943.14
HumBA135	T2D		7.93592		59.0423	0.673477	17.1752	41.676	2.33758	5.57489	103.088	16.5071	8.60015	112.518	188.399	10.7529	8.26641	124.506	20.4762	10.7129	62.7686	229.116	6.86782	96.5192	59.9738	8.97971	20.5631	0.297186	20.0699	1243.4
HumBA136	T2D	0.241895	2.59155		5.74331	0.281035	11.0233	3.17699	0.599632	6.6708	75.1209	19.5394	0.834455	193.917	65.3706	3.32398	7.28911	178.582	17.1443	2.23672	76.3459	74.3996	5.26377	73.4209	35.8448	11.1134	9.20271	3.11178	5.88536	888.276
HumBA137	T2D		2.20121		7.2006	0.759847	7.42166	11.6726	0.830805	0.362516	22.8285	38.2014	1.01796	83.7565	105.047	4.31869	2.97436	120.552	58.4075	2.17322	134.865	336.602	3.37401	300.192	62.6765	6.23124	34.1287	0.912087	8.04254	1356.75
HumBA138	T2D		5.43906		5.91299	0.286945	6.39113	14.7715	0.92409	3.36871	49.5184	16.8057	1.41728	107.074	212.647	9.64451	3.5648	23.0127	33.9255	5.79725	38.9453	593.591	7.05924	162.862	266.692	12.8489	70.1578	1.17997	36.868	1690.7
HumBA139	T2D		1.12226		5.79483	0.23169	6.36524	2.49384	1.70474	2.01063	28.7053	33.1747	1.25921	93.3466	33.9605	6.2098	2.79636	13.9517	8.84302	5.5732	13.0222	27.5529	5.51784	45.2251	15.0276	23.2662	4.34355	3.6481	12.9721	398.119
HumBA140	T2D	0.357183	2.8375		4.12507	0.450024	7.78584	5.25126	2.1506	4.11024	42.6074	33.3806	1.19583	146.793	68.851	2.81715	1.43911	20.2673	6.51872	2.8492	15.8489	16.9743	2.32389	65.3672	30.9674	6.02422	3.65901	0.272569	0.612553	495.837
HumBA141	T2D	0.41082	4.28956	0.396097	7.59308	0.147262	12.1339	3.42179	1.10746	6.95008	37.2064	6.91674	1.80946	115.973	23.9377	1.99501	0.267244	3.97087	8.53712	1.9317	6.18263	3.93099	1.54691	9.1528	5.65153	9.85169	1.53707			276.848
HumBA142	T2D	0.482706	2.8356	1.05643	6.95528	0.466128	13.6469	2.14873	1.0785	3.7825	17.644	6.5367	1.5777	66.3023	9.20215	4.66876	2.43566	8.45373	26.7512	5.02659	47.1527	90.4227	5.81834	69.8936	44.4366	5.65619	9.60401	1.25402	6.28647	461.576
HumBA143	T2D	0.228729	7.80503		31.8916	1.32398	53.7316	73.1698	3.83702	1.52048	98.0539	25.5721	1.14714	316.902	310.254	6.69912	1.37106	35.5485	26.0845	3.61266	31.3877	210.982	9.42764	84.5215	97.7463	12.4451	24.9198	0.260399	22.4139	1492.86
HumBA144	T2D	0.230019	2.20837		14.097	0.195097	10.9047	6.96361	1.24642	3.00423	46.0027	10.2143	1.02121	233.634	104.36	4.66257	1.24111	11.6933	15.7658	3.63948	20.9736	88.1742	2.32026	37.0669	55.2046	5.41662	11.4451		5.2553	696.941
HumBA145	T2D	0.266614	2.90637		12.4817	3.76683	18.205	7.17858	1.42	10.6651	239.362	458.599	1.83779	523.69	205.108	10.4809	25.3082	1201.17	387.482	5.95054	717.952	325.269	7.48529	886.512	304.688	8.44125	33.8634	56.4917	25.163	5481.74
HumBA146	T2D		1.17121		1.97269		4.06722	12.4062	0.922145		14.661	5.66984		84.4428	205.718	7.01524		100.906		7.3982	41.4711	496.407	4.07737	16.3831	70.644	5.81259	61.1635		20.4414	1162.75
HumBA147	T2D	0.427013	7.40297	0.546737	30.7305	0.626508	58.2555	70.6915	3.63727	4.16984	64.6616	14.454	3.11631	343.356	322.047	12.8443		16.3012	8.05612	9.38783	14.1107	102.126	4.57444	19.5177	36.8149	7.41072	15.5203		12.2795	1183.07
HumBA148	T2D		0.676673		50.8583	1.0796	77.4755	8.75419	2.04904	2.35481	116.696	24.8355	0.022424	441.293	43.4332	4.25715	3.16896	39.1414	20.6397	2.46955	102.469	51.3105	3.13277	76.8565	47.7203	5.73945	2.08207	0.352971	2.6303	1131.5
HumBA149	T2D	0.207705	6.32035		4.84775	0.121445	5.5125	2.50115		0.418528	53.172	12.0506		104.919	45.4814	2.66632	8.08351	492.524	14.8179	2.16428	199.265	128.254	6.38421	9.64542	12.2422	3.01371	9.21279	11.2127	7.96451	1143
HumBA150	T2D		1.44385		3.50545	1.19465	6.21796	6.31133	0.686822	1.04457	26.0609	157.24		163.996	143.459	1.80337	7.96734	80.6191	63.1887	2.79517	60.1194	154.481	2.13317	49.729	20.9718	3.59248	11.7393	23.3261	6.75897	1000.39
HumBA151	T2D	0.461812	12.6478	1.22618	148.431	9.8279	162.254	190.864	8.09672	5.34468	392.121	206.827	1.08153	1013.08	1031.29	49.0063	2.69174	34.639	75.3975	2.60272	260.361	491.944	11.2522	238.24	124.706	3.12357	31.3991	1.42543	8.73917	4519.08
HumBA152	T2D		0.894124		4.26008	1.06364	12.0263	10.1089	0.491605	0.658454	36.0725	70.4611		183.665	151.786	4.5774	10.7517	82.2403	94.6133	4.26569	137.236	366.514	4.95733	454.365	180.654	13.4552	19.1321	1.49683	6.55742	1852.3
HumBA153	T2D		4.78678		10.6035	0.634212	11.2141	8.87312	0.689249	1.56924	27.7653	11.8423		46.8513	29.2401	1.36671		5.21342	13.8684	1.87128	10.5072	116.95	1.22168	88.9387	23.6514	1.31145	7.30212			426.272
HumBA154	T2D		0.772368		34.3003	10.6846	52.5937	5.15502		4.59976	117.403	688.298	1.62837	818.598	63.5827	0.309672	6.5941	73.2353	379.908		866.461	58.8317	0.170646	1546.41	284.401		3.10826	2.15974		5019.2
HumBA155	T2D	0.253638	2.98967		5.67254		27.107	35.2702	2.04588	1.18993	50.4219	16.5739	1.525	459.06	365.911	19.5551	2.59541	56.0967	8.84846	2.3596	68.9443	167.501	2.10303	20.6015	39.1449	2.72099	14.054	0.619497	5.11152	1378.28
HumBA156	T2D	0.211108	5.73219		32.0814	1.8556	56.4158	39.9474	2.35416	3.72049	165.706	100.655	3.02556	772.329	411.771	26.513	2.20632	44.6393	26.0722	1.31439	101.644	188.958	2.99141	140.238	55.9316	0.929765	11.8124	1.37215	4.71323	2205.14
HumBA157	T2D		15.2663	0.537092	179.581	21.6141	171.281	135.12	7.73099	4.85862	396.573	417.693	8.0704	1090.7	730.763	24.4091	2.0491	29.3931	127.076	1.62154	120.823	357.544	6.97814	994.516	183.643	5.97347	43.6677	2.67237	14.5687	5094.72
HumBA158	T2D		1.03669		8.06493	1.49385	10.1318	9.80755	1.93947	1.71806	83.1714	120.479	2.96479	359.434	222.796	23.5906		13.8347	57.9731	1.07646	41.8186	328.622	8.42333	430.682	163.7	9.58472	2.84725		12.7509	1917.94
HumBA159	T2D	0.298131	9.12605	0.477577	112.929	18.6419	282.592	136.148	1.52173	7.22674	527.493	595.008	3.89037	3060.48	1136.44	4.51891	3.40473	58.5052	159.882	2.03806	339.769	225.664	1.17429	501.298	145.134	0.969327	0	1.65906	8.38215	7344.68
HumBA160	T2D	0.87857	9.37958	1.95246	40.92	4.66092	112.143	76.296	2.37406	3.17439	45.5961	37.5301		301.785	113.228	4.58616		9.31092	5.84103	2.16262	10.1998	30.6675	1.09608	39.2484	11.2579	1.02195	3.29987		1.09755	869.708
HumBA161	T2D	1.72234	16.6458	10.543	132.088	15.6191	139.385	141.179	3.5508	13.2035	293.221	244.266	2.20336	694.63	676.769	10.4058	8.75765	839.663	41.2257	5.3372	228.235	382.909	4.95598	54.5155	39.9287	3.4739	27.6288	6.16974	17.8218	4056.06
HumBA162	T2D		2.29245		7.04007	2.05913	12.0516	10.7969	0.650913	0.798699	25.507	50.0508	0.186324	70.4688	61.4209	1.23704	1.64448	33.888	29.0861	2.08605	47.0329	96.8968	1.70925	163.145	20.8064	1.47198	11.374		4.16122	657.862
HumBA163	T2D	0.283013	1.92114	0.258711	31.8552	5.69673	85.5424	57.0765	1.96375	5.48042	177.281	275.418	2.10639	1305.94	550.793	5.60186	4.95171	55.6957	100.413	1.35324	449.512	390.151	4.31311	378.284	170.024	1.53888	34.4207	5.80273	8.42361	4112.1
HumBA164	T2D		13.4306		6.16985	1.731	22.9777	34.712	1.47627	3.26892	68.8828	134.867	6.08699	419.002	711.684	11.8121	11.9449	222.695	64.18	10.0577	184.26	679.566	8.75312	133.066	266.837	43.6919	66.5443		32.2893	3159.99
HumBA165	T2D		2.58409		41.2592	7.04255	120.254	63.2305	1.77011	5.52056	228.756	398.469	0.464925	1946.79	858.625	9.19291	8.58608	157.665	76.0043	1.23604	266.101	297.587	5.05448	134.291	51.8083	0.594038	16.8553	1.5526	6.45273	4707.75
HumBA166	T2D		21.117		11.2616	1.97242	16.1782	38.6557	1.95497	1.37337	75.1514	86.73	16.4528	215.542	385.777	6.3261		60.4068	129.681		90.9936	389.004	4.14939	246.512	183.713	17.3561	32.3771		24.3713	2057.06
HumBA167	T2D		0.828603		61.2719	2.00075	29.2091	31.3499	1.65786	0.694035	212.535	66.5478	1.04836	302.31	283.45	4.23784		42.8714	32.9757	2.31761	63.8534	178.686	5.78328	105.738	22.5917	1.30997	19.4717	1.58319	7.54789	1481.87
HumBA168	T2D	0.790933	6.50737	1.13535	197.839	8.82168	289.133	320.285	8.1733	8.32156	929.44	199.36	1.2609	2565.18	2025.41	15.2813	1.63445	25.6528	24.5682	1.54239	50.7439	249.806	3.84168	62.3401	38.4086	1.65866	21.4484	0.657122	10.6299	7069.88
HumBA169	T2D		7.46579		4.26331	1.03707	13.3864	20.1648	2.10629	7.62826	61.8823	88.6531	0.572927	289.764	278.572	1.98722		27.3416	10.74	4.46815	17.6404	104.276	2.83314	43.0931	35.4702	6.23426	14.5477		9.05596	1053.18
HumBA170	T2D		2.52242		4.67563	0.356834	18.8214	19.1862	1.86278	2.50813	29.3508	26.7122	1.35562	235.591	191.737	3.81122	5.31329	23.5133	28.3403	7.09756	70.0963	178.686	4.72098	158.494	125.821	10.3805	19.8711	1.05137	7.5191	1179.4
HumBA171	T2D	0.26995	1.87161	0.120576	31.0454	1.24649	41.3579	12.4831	1.07791	2.52857	109.174	30.3137		219.963	56.7428	2.50877	7.2503	94.9094	63.1226	1.77398	177.347	151.696	3.09967	179.318	114.519	3.79353	16.5297	3.48849	7.1931	1334.75
HumBA172	T2D		2.71466		18.7145	0.718705	23.892	27.7775	3.34164	2.34878	53.6212	24.7231	1.29163	208.725	183.557	7.77355		2.84811	9.07539	2.37302	7.04502	72.5393	3.05008	52.4042	24.5088	4.72876	4.68391		5.73368	748.19
HumBA173	T2D		1.06102		4.08185	0.293538	10.2733	5.99863	0.86975	0.230244	15.038	11.2828		91.6567	45.8948	2.6628	0.660536	6.71062	12.9799	3.29447	30.9854	115.3	4.14426	113.217	72.1453	6.97541	16.4955		3.9703	576.223
HumBA174	T2D	0.761811	8.32398	3.16744	91.0305	1.22072	120.085	135.585	4.20247	10.5452	235.609	24.5181	22.0655	645.632	688.288	17.3871	3.97609	22.6556	5.50435	13.0021	46.9616	164.982	4.23753	18.4868	95.4844	9.88892	17.4582	0.364506	8.46797	2419.89
HumBA175	T2D		1.1086		6.1247	1.14925	20.3989	24.3305	2.07767	0.469903	56.538	59.6059	0.00936	338.664	306.842	9.06841	2.02641	61.8721	23.2713	3.12758	78.2993	299.251	6.17711	98.5744	75.8059	8.19438	38.9592	2.28422	19.7763	1544.01
HumBA176	T2D		0.819632		6.90559	0.534638	10.3761	4.77487	0.568029	2.44948	33.0915	31.6208		155.736	67.5001	1.36145	7.47771	46.7671	33.0623		160.069	131.48	0.900316	112.982	107.339	0.782002	21.3966		3.74897	941.743
HumBA177	T2D		2.28351		3.26152	0.231833	7.62505	16.3332	1.02501	0.734722	14.1769	22.2689	1.2933	123.313	225.445	17.1637	2.21375	16.5282	7.67004	4.16011	18.727	215.995	2.06803	58.0167	58.8455	2.9957	16.915		9.40445	848.694
HumBA178	T2D	0.603224	11.191	1.20105	212.997	0.974717	98.6087	97.5413	1.66692	3.50538	276.859	8.71588		181.347	256.443	5.2976	4.43372	242.222	6.41992	2.82219	172.13	323.816	9.40764	33.8252	48.6013	7.23745	22.2772	1.30837	11.2072	2042.66
HumBA179	T2D		0.785014		2.30387		5.83501	8.59559	1.0641		5.70772	7.64701		37.7926	51.7725	3.53353		9.4425	10.7121	4.4044	7.88631	133.022	4.69665	24.5678	40.6352	8.40776	12.7955		10.4609	392.068
HumBA180	T2D	0.426263	6.80006	0.36649	17.7533		14.3492	14.3161	0.937753	2.57333	55.9591	6.43414	0.485329	81.3093	62.6337	5.27869	3.46204	66.6791	9.88163	4.14494	101.615	138.91	2.91022	69.3142	60.8617	5.19133	11.8353	1.65318	6.41496	752.497
HumBA181	T2D		3.46916		13.1332	2.14335	38.5164	52.0277	2.24785	1.08068	69.797	102.876	2.60802	426.537	496.413	19.8962	3.53947	118.984	70.0858	8.47096	211.435	586.123	4.68001	270.893	115.931	9.6702	35.1444	1.29011	15.2635	2682.26
HumBA182	T2D		1.52916		15.7363		22.444	20.0218	2.50007	0.329342	54.5364	10.4117	0.630635	155.301	143.445	13.38	2.18035	19.5286	14.5463	5.41673	24.9439	255.164	9.69476	57.0943	100.858	11.0137	30.1456		13.1823	984.034
HumBA183	T2D		1.77071		31.4814	0.915139	28.3059	20.8274	1.45774	0.316198	53.9759	18.8856		115.07	76.4897	1.80004		9.28899	3.52004		29.0663	57.9256	4.19986	29.8165	12.3965	3.00453	6.45271		4.61785	511.585
HumBA184	T2D		4.60776	0.018141	57.7439	1.18956	90.2948	97.7135	6.55526	2.45262	194.169	25.494	0.411697	657.976	500.348	20.6292		58.6472	9.64581	3.42101	33.5867	278.164	7.19586	18.6876	94.1891	14.841	27.7532	0.315545	13.323	2219.37
HumBA185	T2D	0.778411	7.1349	1.34812	110.477	6.09016	179.366	150.339	11.1386	12.7964	558.331	309.119	7.66284	2121.54	1602.01	27.8639	1.67629	148.516	47.7553	1.52929	112.316	507.526	12.2318	398.953	159.303	19.4015	34.3506	0.565792	10.3633	6560.48
HumBA186	T2D		0.743923		12.7426	0.393915	12.7986	6.44225	0.804098	0.698824	39.6684	20.8099		164.485	66.5863	2.84373	7.06211	37.3659	11.1275		47.9249	59.4023	2.07417	32.0744	26.1459	1.9808	6.76176		4.11833	565.056
HumBA187	T2D	0.560529	9.53751	0.083974	13.1727	2.65713	26.1379	17.7904	2.05759	4.63439	95.2875	153.987	2.50258	375.098	230.949	4.08681	3.53541	146.032	49.864	1.45943	139.615	165.134	11.0765	310.399	115.588	7.9671	21.3378	3.19205	12.0725	1925.82
HumBA188	T2D	0.219207	10.5468		24.4373	0.877653	52.5468	47.7608	2.67402	3.553	93.8771	19.9276		322.643	257.716	3.97776	1.4533	18.6913	12.1807	3.69577	71.4301	265.849	8.59883	23.5364	54.2656	6.59265	17.0224	1.02734	17.1464	1342.25
HumBA189	T2D		1.31292		6.05837	0.292706	8.94364	9.61783	0.884825	1.40751	63.6029	32.7989	0.665852	250.844	216.058	6.88223	5.75438	643.687	83.3686		451.399	786.774	9.78376	128.601	146.729	8.54452	43.4464	3.72111	16.6625	2927.84
HumBA190	T2D	1.06476	1.82547	1.58737	253.561	1.60632	126.147	10.0643	1.08733	3.31587	243.066	25.0045	0.06051	508.063	38.4665	0.343778	14.5864	616.472	8.92303		223.007	15.636	0.338828	4.81133	2.31379	1.82177	0.626092	2.53923		2106.34
HumBA191	T2D		12.7213		20.8964	1.24158	19.7304	53.1771	3.13557	2.98363	132.352	108.219	9.43746	586.269	1192.03	50.2978		9.38135	27.5789	6.47513	14.3113	545.659	11.2935	161.195	121.703	5.70168	0	0	22.0929	3117.88
HumBA192	T2D	2.09323	1.89565	7.5724	50.532	2.33577	131.066	3.29822	4.61121	3.99888	37.6061	28.6285		330.005	8.34571	6.49044	6.13103	54.5178	5.08945		48.1384	2.35902	1.05591	7.89868	2.86312	3.1601	0	0		749.693
HumBA193	T2D	0.513884	8.84265	0.053661	78.3293	1.23765	25.5852	65.0669	1.5634	4.17776	264.978	50.5178	2.02888	270.735	463.842	8.97068		32.6207	25.0068	2.51182	16.7345	507.961	11.2749	98.9245	117.336	3.46002	32.6741	0	16.6278	2111.57
HumBA194	T2D	0.469014	9.49709	1.04744	20.4775	1.08714	37.4126	64.1055	2.60724	3.462	63.3644	29.1075		164.636	302.084	6.37324	2.81851	57.9147	10.9706	3.97708	125.462	277.737	5.98519	51.6465	45.2707	11.1312	24.1658	0.402243	16.6685	1339.88
HumBA195	T2D		0.8261		5.7979		4.5469	10.8407	0.905206		33.9993	6.53515		55.1946	136.707	5.13117		16.042	13.7016	3.00405	14.1142	378.669	5.07325	76.7157	82.609	5.06692	39.0919	0.718232	12.7652	908.055
HumBA196	T2D		5.40656	0.060501	28.7263	0.419276	67.972	62.0639	3.40778	11.9802	238.507	26.8764	5.0407	1135.29	865.402	5.01269	2.0389	30.6516	5.28738		83.8715	178.903	4.21394	17.8608	55.8113	8.60907	77.6031	0.457063	3.91659	2925.39
HumBA197	T2D	0.259754	1.96605	0.032332	27.6945	4.99052	82.5115	21.3509	2.66213	2.18555	79.0766	89.2447		430.673	92.8183	6.21554	6.04242	22.7827	53.3344		115.814	135.274	5.43435	376.427	202.029	9.97557	22.9617	3.06296	6.57314	1801.39
HumBA198	T2D		4.06946		41.8797	2.40444	46.9059	47.4279	2.68687	3.03573	269.216	131.496	1.0407	641.974	709.166	14.1051	8.56418	302.009	71.4773	3.41697	320.433	595.017	8.70671	98.7588	80.7249	5.54559	5.46533	2.63027	18.3962	3436.55
HumBA199	T2D	0.205538	0.658051		1.87963	0.14912	2.63435	0.676849	0.588476	4.03654	30.4744	31.0283		126.867	21.5987	1.19989	5.06869	18.265	6.03401		20.4433	26.505	2.20315	40.6761	20.6812	11.146	2.34642	1.73774	3.5355	380.639
HumBA200	T2D	0.51494	15.3963	1.96623	18.8413	0.595099	35.7525	70.7943	2.76554	9.78795	101.319	20.739	2.11431	285.199	422.354	2.23451	1.24089	13.5771	9.71848	5.85794	48.8684	283.675	6.22326	14.0061	55.0029	4.90269	22.9903		15.523	1471.96

## Sheet: Faecal bile acids
SampleID	Group	TCA	TUDCA	TCDCA	TDCA	TLCA	GCA	GUDCA	GCDCA	GDCA	GLCA	HCA	CA	MDCA	UDCA	HDCA	CDCA	DCA	LCA	isoUDCA	isoDCA	isoLCA	12-epiDCA	7-oxoCA	12-oxoDCA	3,12-dioxoDCA	3-oxoDCA	7-oxoCDCA	3-oxoCA	Total bile acids
HumBA1	NGT	2.28455		1.62422	1.16113	0.608937	3.46391	0.0706463	4.1828	3.98619	0.246246		1.01352		0.959454	2.34739	1.29197	150.484	189.826		53.1983	141.491	26.7855	0.00622065	91.239	50.5892	22.0788	1.45915		750.398
HumBA2	NGT	0.749166	0.144298	0.436533	0.702719		3.16559	2.03063	3.55509	6.30243			2.85674		4.98571	3.87053	2.25256	869.403	376.008	1.07911	192.216	177.357	172.228	0.176607	30.4063		12.7051	0.441768		1863.07
HumBA3	NGT	0.158633		0.181181	0.327629	0.321442	0.774872	0.115853	1.2747	3.20222	0.401606		1.27394		0.848247	4.36935	2.17327	659.532	259.703		123.217	110.713	96.8791		363.052	189.743	117.166			1935.43
HumBA4	NGT	0.29117		0.108991	0.0812596		1.82253	0.119504	1.47899	0.822457			0.945729		0.991115	1.9405	1.01597	139.406	154.333		35.2077	97.0928	33.0167		139.639	63.9065	33.0738			705.294
HumBA5	NGT	1.29563		0.639716	0.125928		9.23317	0.641316	7.0423	2.57001			2.86172		1.2405	2.78224	3.18985	142.152	269.125		40.4773	153.029	30.2608	0.043565	45.3312	3.12575	11.9248			727.091
HumBA6	NGT	1.4995	0.0943406	1.06405	1.75259	0.095467	9.67249	1.81631	5.58983	12.6582	0.0299866		3.52866		3.67893	4.76604	4.23235	1298.99	381.5		218.492	112.268	121.417	0.515585	119.625	13.6686	39.9249	1.28327		2358.16
HumBA7	NGT	7.17242	0.0921031	2.53347	4.93786	0.0773035	21.6691	0.608137	12.7955	27.4694	0.0354039		4.52078		1.2645	2.75139	3.54422	187.413	184.69		45.5415	123.952	27.7115	0.522388	233.272	85.1865	54.3166	3.33984		1035.42
HumBA8	NGT	1.5494		0.397223	0.516036		1.78087		0.93062	1.15958			0.913471		1.50246	1.77578	1.08175	233.314	192.533		44.0137	106.422	29.1922		111.839	15.0128	35.9693			779.903
HumBA9	NGT	0.191225		0.192186	1.81819	0.531687	0.708564		0.92578	1.03165	0.049399		1.38923	0.457026	1.57117	6.59184	2.22292	818.63	364.555		110.895	120.943	100.474		672.329	332.277	234.702			2772.49
HumBA10	NGT	0.571711		0.411201	0.350788		1.88556	0.362729	3.15473	3.70827	0.162957		0.766145		1.15196	2.23923	2.38836	317.673	189.847		109.407	109.157	61.0389		142.821	116.554	41.0778			1104.73
HumBA11	NGT	0.205083		0.232667	0.372772		0.898711	0.161724	1.16814	2.2913	0.125888		2.08506	1.03429	2.24428	11.8053	2.79744	1965.7	1232.36		316.083	368.433	191.481		175.882	6.32858	52.6743			4334.36
HumBA12	NGT	0.800107		0.556908	0.150145		3.66803	0.444763	4.48358	1.70857	0.115461		1.69619	1.56103	1.33451	4.73294	1.77316	628.039	489.569		127.796	187.167	95.1537		92.4958	1.99975	29.0625			1674.31
HumBA13	NGT	0.111921		0.39772	0.257527		2.21089	1.18611	4.08267	4.32551	0.130761		0.901595		1.53402	5.40077	2.13343	707.058	329.877		125.957	122.449	97.9039		82.6777	7.1504	26.2474			1521.99
HumBA14	NGT	0.534898		0.41766	0.185438		1.93659	0.217897	2.61539	1.93826	0.120472		1.20381		1.39768	5.93544	2.82328	656.74	1041.49		106.636	212.131	103.207		147.704	55.1354	32.068			2374.44
HumBA15	NGT	0.54224		0.364483	0.533003	0.0513749	1.70489		0.798123	1.80218	0.184614		1.1964		1.05304	3.23234	1.83154	187.965	689.637		40.3262	302.458	43.9461		790.984	495.704	82.5424			2646.86
HumBA16	NGT	0.217849		0.313251			1.86424	0.323839	2.34822	0.859812			1.47859		1.33012	6.21464	1.78379	844.662	1379.8		164.762	529.998	141.748		118	14.1366	37.3487	0.959032		3248.15
HumBA17	NGT	0.439367		0.357369	0.220534		1.00242	0.298749	1.23092	1.32716			1.00373		1.44199	1.08435	2.16836	86.9021	59.1282		25.032	23.6062	20.1144	0.126425	85.6979	63.3841	19.386	1.95082		395.903
HumBA18	NGT	0.565438		0.300168	0.336838		0.830588	0.271108	1.20195	1.47698	0.185504		2.68311		20.7262	1.76391	20.9334	578.141	293.107	6.76727	130.014	104.717	97.3648	3.00331	732.391	384.48	187.938	44.5721		2613.77
HumBA19	NGT	1.19258	0.0757824	1.61707	1.81781	0.131032	2.68559	0.503844	4.65797	6.79569	0.171021		5.04163		12.5595	5.59789	9.35774	2004.2	730.877	3.38342	229.488	194.71	168.585	0.487434	69.384	0.977899	27.2848	3.75735		3485.34
HumBA20	NGT	0.53466		0.349649	0.693491		5.90967	0.273662	4.86678	11.5906	0.126049		11.145		1.32571	5.14085	4.73079	828.078	281.581		111.708	99.5036	101.946	0.317822	146.225	4.7855	33.237			1654.07
HumBA21	NGT	10.7964	0.336163	4.25967	4.167	0.621673	14.5549	1.17703	8.16198	9.44329	0.146316		9.16235		2.31493	1.89568	4.39904	470.148	257.731		95.068	74.5632	99.1521	0.79403	141.705	40.4393	54.9115			1305.95
HumBA22	NGT	0.463942		0.472306	0.592688	0.0529806	1.39349		1.72846	2.51474	0.119066		2.60156	1.33375	2.76174	15.7651	3.76286	2033.27	1350.87		215.513	312.248	212.106		1111.84	244.037	298.215			5811.66
HumBA23	NGT	5.24003	0.172706	3.23165	3.06487	0.162888	2.68051	0.607751	3.72764	4.67835	0.0755284		7.074	0.599042	8.53129	0.923109	12.6409	806.79	393.795	2.42776	140.64	100.202	120.309	0.093627	48.4733		17.7986	2.66159		1686.6
HumBA24	NGT	0.282027		0.139622	0.109952		2.39113		2.03026	2.20607			7.97874		0.903859	1.61832	5.46037	126.882	303.768		39.2578	253.268	20.4447		259.317	143.175	74.8171	2.99791		1247.05
HumBA25	NGT	5.97356	0.0947785	1.14545	2.27962	0.47093	15.0793	1.02639	7.07772	12.5292	0.204554	1.39993	1759.96		148.052	2.06586	424.36	4313.23	340.681	34.2676	596.386	43.3059	464.112	242.036	434.058	29.4058	207.295	112.192	33.7624	9232.45
HumBA26	NGT	1.14105		0.552807	1.54161	0.114295	1.68443		1.26861	5.2756	0.107193		1.63053	0.426578	0.88004	3.37133	2.80192	811.606	286.779		113.085	118.543	77.7569		228.83	52.9853	76.0852			1786.47
HumBA27	NGT	0.677204		0.3653	0.686024	0.125921	0.674717	0.172972	1.05688	1.20511			12.8333		10.6289	3.98801	8.28114	1642.71	489.356	3.44121	299.226	102.255	171.035	0.0553335	85.2482	2.80559	30.3197	0.892869		2868.05
HumBA28	NGT	0.44632		0.268695	0.494699		1.29958		1.15095	2.3432	0.0730673		2.02713		1.37588	8.17447	0.965316	508.385	366.893		84.7673	187.727	66.1038		258.073	35.1313	77.2489			1602.95
HumBA29	NGT	0.629588		0.5591	0.105201		0.934636	0.114142	1.47439	0.700628	0.0481468		0.252071		0.535678	0.57189	0.652197	12.4628	59.2992		2.89214	43.1077	2.23491		6.01857	3.53072	1.43884			137.563
HumBA30	NGT	7.03965	0.224444	2.52263	1.38852		39.3138	3.36368	15.9136	17.4246	0.141947		9.03643		2.71405	11.3602	4.30908	916.247	348.697		220.909	148.951	137.546	0.730609	76.98		29.7598			1994.57
HumBA31	NGT	1.20569		0.686757	0.300583		1.75563		1.86553	1.2548			1.21588		0.70975	0.742947	1.83137	98.2048	257.731		17.4352	129.668	25.1205		255.701	117.433	24.7274			937.59
HumBA32	NGT	0.290561		0.283647	0.337587	0.0572092	0.863786		1.24481	1.96636	0.0704554		0.929325		0.559175	2.98133	1.03833	652.018	243.349		107.659	105.069	85.2952		200.919	78.3931	75.269			1558.59
HumBA33	NGT	0.601135		0.508371	0.103563		1.99828	0.827286	2.55585	1.027	0.0694003		1.23869		0.71655	2.44166	1.13715	58.3377	130.926		12.1378	68.9322	10.5144		45.6533	12.2281	11.7897	0.312836		364.057
HumBA34	NGT	0.308734		0.348741	0.229993	0.084506	0.723136		1.03647	1.52099	0.199901		1.16926		1.17693	3.46573	6.66679	403.074	380.015		91.5578	175.961	86.3324		227.371	76.9735	59.8056			1518.02
HumBA35	NGT	0.0691473		0.145267	0.154693		0.475883	0.168618	1.11277	2.16206	0.047614		1.10289		1.29119	2.87936	1.92031	751.74	385.551		135.108	155.355	90.7509		702.418	345.069	245.354			2822.88
HumBA36	NGT	0.586155		0.439589	0.423444	0.138817	1.19171	0.152747	1.3157	0.936775	0.0907449		1.61521		2.06405	0.747914	16.9735	77.0173	178.574		23.3143	78.9153	17.4735	0.306441	88.6921	51.4096	19.9363	10.5485		572.864
HumBA37	NGT	1.86378		1.30485	0.176608		3.94473		3.44619	0.558529			1.56255		1.09332	1.20181	1.56804	16.2977	119.644		11.7167	60.2778	7.72461				0.432674			232.814
HumBA38	NGT	2.21089	0.824399	1.04716			1.54384	5.37926	10.2656			1.0932	729.243		556.073		312.392	1.14901	1.75609	139.04	18.1764	0.23657	2.29809	389.537			3.33708	220.614	11.0776	2407.29
HumBA39	NGT	0.689031		0.218428	0.174835		1.41043	0.155979	0.784174	0.488894			0.498179		0.730445	1.96277	0.857209	129.656	76.2374		34.6418	72.8028	23.1525		30.9999	3.64109	10.6279			389.73
HumBA40	NGT	2.75668		2.8031	1.25306	0.110403	12.8873	0.354119	8.37117	6.48711	0.126886		3.56556		0.918038	2.0084	6.74149	270.374	173.289		96.2358	112.726	20.7275		72.2432	26.0653	31.7989	0.712071		852.555
HumBA41	NGT	0.261984		0.261441	0.273967		1.24112	0.171416	1.38668	2.03898	0.177068		12.9788		65.667	5.42858	8.08885	3665.03	1698.99	17.1048	408.848	233.925	288.081	1.84542	585.823	112.303	203.943	12.6875		7326.56
HumBA42	NGT	0.229955		0.63214	0.436546		1.07543		2.30122	2.89871			1.32473		0.342067	1.03203	4.36954	136.078	134.389		102.118	102.752	23.6855		75.1753	47.8454	17.0479	1.00666		654.741
HumBA43	NGT	2.78047	0.111163	0.748471	0.309905		25.8251	2.8314	9.77607	6.88679	0.0779335		6.95186		1.66602	3.3534	3.13598	324.064	469.6		60.0179	220.408	44.6391	0.688032	222.018	52.2523	60.8068			1518.95
HumBA44	NGT	13.0175	0.227474	3.95688	1.96878		25.7444	1.9293	13.9177	9.3596			5.79582		3.80127	4.5737	8.19164	471.221	192.179		136.457	89.4686	49.5846	0.604582	37.2076	2.6002	22.1075	2.53655		1096.45
HumBA45	NGT	0.0680178		0.132444	0.0407456		2.60606	1.12578	7.12872	2.90649	0.136771		2.91308		1.86616	3.22397	10.8848	281.469	437.705		42.4718	148.429	29.7527	0.0200217	25.5837	2.24433	8.06414	0.855994		1009.63
HumBA46	NGT	6.24839	0.0808865	2.72335	4.09149	0.288766	20.056	0.680069	12.9307	25.9491	0.228373		19.4742		20.8767	1.70477	18.0521	577.595	287.432	5.24146	125.395	65.4319	110.58	4.06838	240.345	51.2444	77.9088	13.8452		1692.47
HumBA47	NGT	0.253397		0.0992177	0.212366		1.39858	0.0837861	1.07045	2.21326	0.141647		1.25814		0.97218	2.37803	1.51267	204.151	411.462		43.8253	209.867	77.9162		532.219	208.023	54.4742	2.7338		1756.27
HumBA48	NGT	0.881086		0.72979	0.673802		2.14473	0.176329	1.77783	2.79389			0.863751			3.021	2.78842	408.668	541.289		68.4341	220.83	53.5452		21.851		7.60799			1338.08
HumBA49	NGT	0.780697		0.61979	0.406911	0.0943585	3.44994	0.173055	2.70645	2.13187	0.162787		1.30832	0.48931	1.30516	5.30712	1.47766	60.7455	361.994		12.8531	175.549	11.3708		100.133	53.1415	17.5014	4.06027		817.762
HumBA50	NGT	2.97294	0.0377472	1.05317	0.494334		15.5475	0.292826	8.20631	6.54038	0.338881		3.55712		1.44571	0.963501	5.0284	20.1962	166.48		9.56046	131.378	5.07315		3.09439	8.26249	2.25279			392.776
HumBA51	NGT	10.3928	0.186889	4.22393	3.64196	0.12761	76.7209	3.86805	42.8235	56.6821			25.0722	0.329313	2.40993	3.82038	7.56779	502.854	227.255		116.927	135.873	88.9071	1.38336	130.253	13.4422	45.2493	2.11757		1502.13
HumBA52	NGT	4.42311	0.109618	2.6144	0.584758	0.101301	14.8095	0.938103	8.99406	3.93896	0.244161		8.66758		1.52827	2.32161	4.96627	137.376	302.93		34.6193	213.895	30.655	1.50397	93.483	69.7282	26.7222	4.09396		969.249
HumBA53	NGT	11.7765	0.130293	3.68553	4.45671	0.23224	56.6201	1.82378	30.1609	40.5968	0.187571		64.919	0.792244	14.9523	6.06974	26.4957	1869.47	880.52	3.66527	409.675	428.21	278.11	12.4932	580.037	88.7719	214.918	14.1603	0.0969628	5043.03
HumBA54	NGT	0.99407	0.0424912	0.430181	0.67067		1.13344	0.0860324	0.865453	1.58088	0.1295		2.47835		3.32444	3.02309	3.84673	215.233	220.521		38.4755	81.5747	27.8275	0.197534	543.044	564.615	130.86	3.83941		1844.79
HumBA55	NGT	0.371357		0.23077	0.127675		3.05152		1.7247	1.5999	0.0806402		1.06607		6.20228	3.08152	3.38742	42.0192	272.132		7.71776	109.295	9.95163		37.1361	7.91557	4.82888			511.92
HumBA56	NGT	0.335672		0.239809	0.129944		0.958519	0.444287	0.982507	0.8408	0.121627		1.1873		2.22739	3.5193	2.07805	388.493	313.801		101.073	123.637	77.2415		197.854	54.8501	47.995			1318.01
HumBA57	NGT	0.375604		0.418359	0.514073		1.43222		1.39244	4.29189	0.121323		1.2522		0.997606	2.77596	2.05316	162.258	183.127		33.5409	126.262	24.0696		278.343	317.784	47.9695			1188.98
HumBA58	NGT	0.202256	0.0502405	0.472773			1.33464	0.103119	2.39557	0.21437			1.84614		2.43045	0.205603	12.2698	4.44917	41.3674	1.16329	1.93449	7.10643	0.606056	0.0252875			1.01526	2.53576		81.7281
HumBA59	NGT	0.437194	0.181908	0.666908	0.870441	0.106747	0.671696	0.345752	0.685916	1.41072	0.086974		3.65706		22.9778	9.44695	8.7558	919.95	446.256	5.76213	150.53	126.47	182.118	2.39854	129.711	7.57049	36.4908	14.6465		2072.2
HumBA60	NGT	0.284027		0.212595	0.352209		1.16931	0.0834461	0.839457	2.12697	0.0994469		5.77545		1.51648	1.25455	1.45116	678.26	375.333		110.733	106.205	102.93		390.331	133.068	107.852			2019.88
HumBA61	NGT	0.315873		0.10628	0.145912		0.681143	0.0894183	0.456946	0.973705	0.252822		31.5672		23.2321	6.25309	94.8579	1456.76	410.194	7.8531	316.715	126.813	219.673	8.57994	1035.85	280.149	485.084	59.3462	7.18568	4573.13
HumBA62	NGT	0.0838261		0.114131	0.117776		1.39434	0.0823545	1.24781	2.95179	0.0661077		1.15281		1.55981	4.91138	2.50575	657.66	454.196	0.510868	124.921	214.373	100.485		162.563	12.5678	44.3795	1.47145		1789.32
HumBA63	NGT	0.338277		0.633768	0.419315		1.81692	0.494125	2.25391	4.17511	0.250031		4.66466		21.6891	10.1112	17.8831	5430.75	2965.19	8.26352	1026.27	342.722	1060.04		2171.6	225.825	622.567	12.8668		13930.8
HumBA64	NGT	0.675413		0.244168	1.96065	0.601712	0.339013	0.110653	0.371522	1.07593			2.14246		3.09913	0.647591	5.75182	219.301	264.196	0.986944	42.4877	96.8555	28.4151		130.337	79.0737	70.4711			949.144
HumBA65	NGT	1.61121		0.502542	1.96125		5.66784	0.411224	2.72008	9.73443	0.11979		7.64085	1.26576	2.38803	8.56114	3.32054	2668.43	758.933		587.607	461.942	241.106		121.503	3.22317	47.7674			4936.42
HumBA66	NGT	0.295083		0.261042	0.176975		0.894162		0.723506	0.839946	0.171267		5.16666		1.29197	7.22021	7.35622	1200.01	448.856		324.22	354.296	168.513		100.247	6.60324	40.3193			2667.46
HumBA67	NGT	0.339251		0.23666	0.19381		0.938909		0.809428	1.13552			0.922979		1.04123	7.09242	1.56497	868.602	655.658		187.812	327.7	220.861		376.071	111.103	127.703			2889.79
HumBA68	NGT	0.659923		0.6611	0.442838		1.5507		3.50713	4.59599	0.115683		2.8402		2.8544	12.865	10.9326	438.854	427.641		298.846	501.603	108.57		234.452	106.601	266.355	3.82532		2427.77
HumBA69	NGT	0.081339		0.114783	0.142118		0.747513	0.213053	0.594388	1.41035	0.0987763		1.59384	0.740589	1.49851	11.0533	2.87289	1306.28	806.12		261.166	322.613	160.842		76.2474	3.98895	27.1478			2985.57
HumBA70	NGT	0.1878		0.10218	0.175054		1.29783		1.09245	3.41239			0.433	0.90446	1.39148	3.44661	0.773282	295.949	248.49		49.009	93.1174	37.8178		264.664	102.296	59.3485	2.95365		1166.86
HumBA71	NGT	0.571489		0.428958	0.624487	0.164192	1.65508		1.66331	3.15863			2.45531		2.29967	6.50659	35.9626	1190.97	432.088	1.09854	207.262	161.327	148.449		46.0464		18.1587	1.82631		2262.72
HumBA72	NGT	0.0643536		0.11178	0.0107601		1.97339	0.124224	1.83254	1.07835	0.115894		2.04745	0.38302	1.65351	4.04357	4.15655	440.367	363.276		95.3897	111.364	233.592	0.734144	127.303	4.84486	32.8913	7.19328		1434.55
HumBA73	NGT	1.44792	0.0614079	0.659088	1.5797	0.155022	2.30755	0.604529	1.96796	4.81615	0.298182		26.22		86.9225	5.52064	25.2048	3166.9	876.917	17.7249	370.119	108.199	328.893	12.2933	992.907	101.877	215.244	58.4656	0.0476389	6407.35
HumBA74	NGT	20.806	0.744673	12.7144	13.1874	1.99976	18.5053	0.969988	5.46934	8.58432	0.38067	1.50787	194.453	0.924457	80.9568	2.26998	281.673	1149.03	363.027	15.4006	183.297	42.7364	219.629	61.5059	666.338	113.606	226.226	90.7667	25.9052	3802.61
HumBA75	NGT	0.655037		0.364299	0.644916	0.472562	1.61325		1.00872	1.83885	0.122329		0.634996	0.344746	0.976778	2.25396	1.11363	339.187	189.959		97.196	34.087	92.6992		153.106	24.3959	44.577	1.27803		988.529
HumBA76	NGT	0.277383		0.556007	0.28084	0.165186	1.56167	0.102403	4.7113	3.7294	0.453979		1.87568		1.04342	6.98788	11.2536	2098.58	2052.35	0.633333	368.301	627.426	380.577		122.674	7.56866	46.3278			5737.44
HumBA77	NGT			0.0342256	0.0488914		0.265559		0.376462	0.775662			2.30079		0.921336	7.09353	4.7244	501.627	526.584		157.798	385.179	140.604		221.229	26.4838	70.1565			2046.2
HumBA78	NGT	0.878607	0.0280434	0.550582	0.511487		2.98681	0.171496	2.12956	3.27811	0.073668		1.98049		0.536463	3.21648	1.3609	368.543	184.983		59.165	70.5411	49.8885		30.5964	0.696437	8.80205			790.918
HumBA79	NGT	0.348411		0.338731			1.01514	0.210921	1.01819	0.10547			0.480265		0.633415	0.33923	0.646278	18.2426	100.51		2.06512	62.2391	1.86001		10.416	1.4507	2.89356			204.813
HumBA80	NGT	0.055203		0.0246117	2.09509	0.806424	0.193169		0.0763542	0.203134			0.816036			4.67468	2.45226	577.216	265.795		125.195	117.184	102.043		79.7046	7.60731	28.6615			1314.8
HumBA81	NGT	2.71886		1.64229	4.5929	0.770771	5.11137	0.0808451	5.8139	21.983	0.678407		46.3467	5.71144	10.8943	85.8123	85.4403	4194.31	1073.13	2.1835	766.491	290.66	486.732		1279.03	194.475	594.231			9158.99
HumBA82	NGT	3.46545	0.0367094	2.15032	2.2169	0.321799	5.86906	0.321316	4.92946	7.58961	0.472452		24.0035		16.8751	4.53119	40.8682	983.208	888.433	5.38513	190.709	314.168	148.47	11.788	747.835	245.532	187.292	38.0321	1.05875	3875.56
HumBA83	NGT	0.0210947		0.0527415	0.0549355		0.620987		0.462856	1.79543	0.063234		6.27478	0.834824	4.6149	8.39076	4.83448	961.067	1056.97		192.059	559.843	141.921	1.72977	610.574	54.9736	131.633	11.8605		3750.65
HumBA84	NGT	2.17297	0.0490059	1.18046	1.84354	0.152664	17.4765	1.07726	14.2117	29.6602	0.397837		21.0459	0.492794	1.49057	4.212	9.91966	1582.48	941.206		291.271	298.876	192.424	1.8299	62.302	4.34015	23.7344	2.19531		3506.05
HumBA85	NGT	26.5179	1.20674	10.4179	6.59588		112.501	15.8161	67.0355	56.9889	0.160206		92.5127		10.0578	8.87372	27.5984	1768.34	639.763	1.35477	247.329	185.775	217.4	6.13223	150.995	2.5028	44.0829	2.51225		3702.47
HumBA86	NGT	0.192009		0.213598	0.164846		3.0156	0.191678	3.28747	3.08258	0.74883		1.84853		1.60772	6.12119	1.5417	1719.87	1322.9		258.212	475.608	254.829		1280.68	243.083	202.279			5779.47
HumBA87	NGT	1.82465	0.099494	0.969017	0.423454		11.1392	0.724082	6.4129	4.44003			2.58443		0.722791	0.426561	1.01447	13.76	48.0728		2.71222	30.7065	0.980757		5.44378		1.24451			133.702
HumBA88	NGT	4.00202		0.697352	3.05526	0.0620411	19.4123		5.52146	25.0201			2.2946		0.483415	1.12159	2.08724	290.016	77.3299		61.34	28.3903	37.0697	0.137799	46.4895	18.6072	37.6306			660.768
HumBA89	NGT	0.620291		0.366791	0.285095		0.918776		0.742225	1.48826	0.106844		0.726503		1.17332	1.75035	1.21723	394.128	430.344		62.7533	166.597	43.333		92.8313	39.7141	27.9298			1267.03
HumBA90	NGT	11.4081	0.187268	2.67651	3.9562	0.12591	33.0462	2.0704	13.2955	23.7421	0.200514		11.4016		2.51131	1.74367	6.64272	276.499	167.253	0.747369	73.5201	93.6163	40.7181	1.23239	204.349	151.67	68.75	4.28764		1195.65
HumBA91	NGT	0.391394		0.169858	0.186231		0.819651		0.352385	0.538531	0.0838058		0.482276		0.543576	4.3928	3.30997	357.352	291.503		59.531	137.826	56.6603		18.7899		5.44367			938.377
HumBA92	NGT	2.23317	0.185151	1.51521	1.99962	0.106527	14.7792	2.61215	11.9277	22.9291	0.219144		6.57487		1.47882	4.82958	2.54359	1507.56	759.355		228.6	257.438	409.487		600.124	28.8373	119.5			3984.83
HumBA93	NGT	0.229385		0.127363	0.163013		0.322976		0.196134	0.530769	0.0694689		0.919388		0.908235	2.50297	1.07226	220.365	294.675		55.7641	209.373	42.7887		121.414	15.9122	38.767			1006.1
HumBA94	NGT	0.657582		0.375457	0.232083		1.03729	0.0770109	1.1151	0.886698	0.0913318		14.4374		5.08896	3.90718	24.7608	1142.89	640.406		157.579	247.952	107.468	0.236092	108.749	4.79566	45.3846	1.46716		2509.59
HumBA95	NGT	0.180509		0.214632	6.44971	2.94021	0.646858	0.230325	1.82731	3.52631	0.305759		2.04227		2.25792	2.2941	6.35158	680.109	549.242		99.1939	129.923	89.0723	0.565474	579.407	495.92	139.058	6.16394		2797.96
HumBA96	NGT	3.88123	0.170198	1.60662	1.49585		10.655	1.44022	7.42365	6.60843	0.121943		16.3706		4.39302	7.249	6.386	1748.1	907.152		304.022	294.938	338.644	1.64112	544.146	113.826	187.69	3.96405		4511.92
HumBA97	NGT	0.474492		0.1734	0.288086		0.720378		0.432135	0.549532		1.12149	370.885		69.2995	0.487289	229.956	789.425	81.2978	4.44765	67.951	5.9455	50.5055	8.71678	6.33651		3.52199	3.78871	0.746001	1697.07
HumBA98	NGT	0.681653	0.0454823	0.678469	0.548757		5.45405	0.57321	8.40404	8.46395			4.41576		3.84556	2.3096	11.1183	744.764	308.492		128.401	77.5653	83.3676		35.7111	41.9686	14.2646	3.70338		1484.78
HumBA99	NGT	1.28916	0.0414169	0.74522	0.543584	0.0570876	1.97184	0.381265	3.82734	3.0948	0.190658		6.01022	0.54786	4.15154	13.2403	6.24008	1936.56	873.264		317.521	238.556	247.285	0.652037	438.988	173.217	124.579	3.06645		4396.02
HumBA100	NGT	1.95241	0.150028	0.700746	2.64679	0.699872	5.40303	0.280053	4.12191	2.81771	0.185286		14.8931		28.7798	2.30476	15.4262	1254.79	415.86	8.19104	183.576	103.187	106.141	2.3555	57.6709		19.5256	10.5769		2242.23
HumBA101	T2D	0.199874		0.480361	0.4216		4.00327	1.49975	10.7653	12.7906	0.176069		3.75126	0.720401	6.0616	3.34957	8.04361	1621.2	353.197		324.679	181.559	281.66	1.46593	162.39	10.6162	61.2816	5.4701		3055.79
HumBA102	T2D	2.11055		0.552132	0.644049		4.56981	0.25529	2.20746	3.77557			2.32377		1.27863	3.0063	2.81622	294.264	232.406		86.1302	154.443	37.4176		94.8775	7.31782	32.1486			962.545
HumBA103	T2D	0.51122	0.0829375	0.705849	1.11263	0.197785	2.49652	0.670256	2.38258	1.66024	0.0825326	1.05702	19.2035		33.7377	4.40159	45.5523	1649.66	464.189	7.76988	238.517	83.6175	225.433	5.76128	217.086	36.9224	69.2712	20.996	0.6113	3133.69
HumBA104	T2D	1.78986		1.17572	0.677928	0.459923	3.98163		6.92861	6.19931	0.0614486	1.32001	7.55915		6.7834	3.30629	10.5162	190.241	111.807	2.71807	61.9705	27.6183	69.4839	11.7396	143.102	53.2499	52.5374	25.4839	3.35967	804.226
HumBA105	T2D	2.42011		0.455578	1.39886	0.197708	7.87518	0.526981	2.41226	9.69364	0.254899		371.514		22.2666	1.88501	129.53	1851.23	251.871	3.9254	198.853	59.5505	164.132	129.092	307.967	22.038	101.818	63.8872	18.4457	3723.24
HumBA106	T2D	0.166566		0.103564	0.216353		0.738977		1.05003	3.14523	0.118		1.21088		0.892951	2.95394	4.17467	1438.2	729.41		176.349	244.082	121.928		653.854	456.871	180.115			4015.58
HumBA107	T2D	0.541896		0.101167	0.38866		0.699783	0.217555	0.531006	0.890712	0.0907677		15.5828		44.2113	6.39557	42.6351	2425.11	577.24	15.8359	366.625	167.919	204.942	21.7907	132.86	5.47671	59.4758	52.855		4142.42
HumBA108	T2D	0.433915		0.175912	0.23468		2.69199	0.458632	1.69898	3.06939	0.123278		2.68215	1.35411	3.23792	21.2728	3.90145	1860.74	743.904		301.818	390.977	221.578	0.233735	610.002	65.6995	232.243			4468.53
HumBA109	T2D	0.478292		0.434704	0.655794	0.14286	1.54072	0.709372	2.61691	3.56729	0.37576		10.0823		79.6709	2.24739	33.8556	1225.7	557.468	23.4993	193.733	116.211	113.512	5.95104	292.584	65.521	99.4596	53.5232		2883.54
HumBA110	T2D	0.98522		0.852924	0.744024		3.89048	0.408524	4.023	3.78207	0.164256		19.1288		70.609	4.65237	19.7846	2272.46	486.132	18.7235	302.414	108.443	199.259	9.2653	89.7056		34.6069	21.976		3672.01
HumBA111	T2D	0.652848		0.445109	0.313934		1.87228	0.265393	2.29216	1.36261	0.122149	2.58266	36.8898		188.192	3.14476	107.969	2262.11	765.641	52.9671	420.032	94.8323	407.655	13.7567	168.437	9.45148	62.9334	55.3063	0.507408	4659.73
HumBA112	T2D	0.255427		0.19199	0.156532		1.34049	0.508327	1.40375	1.77981	0.127982		2.19796		0.916056	4.33442	1.47571	1424.75	427.09		231.361	199.812	169.388		173.934	5.66671	61.3718			2708.06
HumBA113	T2D	1.13795		0.534307	0.722032		4.16313	0.955911	4.00008	7.39875			6.54029	0.790976	32.4066	4.19358	42.0935	1949.93	668.249	16.8338	372.3	205.59	149.293		59.3554		25.9282	5.48606		3557.9
HumBA114	T2D	0.657603	0.0497811	0.328069	0.668377	0.143202	2.19486	0.413281	1.82867	3.7489	0.0710203		9.17251		3.86861	1.60992	12.8304	1170.69	578.39		147.259	92.7895	112.61	0.374199	153.51	33.1678	51.2045	2.13733		2379.71
HumBA115	T2D	0.160148		0.170201	0.19984		1.87838	0.167033	3.77657	6.11513	0.1793		6.41534		16.4321	3.80848	22.1268	2490.12	1364.63	5.57879	405.724	240.968	341.933	2.1344	66.2238	3.88939	30.0555	10.6793		5023.36
HumBA116	T2D	0.331823		0.248012	0.381862	0.0789516	1.47525		1.6225	3.97792	0.202614		10.6042			3.68493	3.73325	2870.59	1104.21		345.834	274.01	242.644	0.70945	106.925	1.53761	39.9575			5012.76
HumBA117	T2D	0.106677		0.0109974	0.243324		0.394684		0.162858	0.693654			24.2114		1.46356	1.68802	8.17114	1743.25	596.288		228.012	168.739	151.44		469.373	36.0877	150.182			3580.52
HumBA118	T2D	4.83824	0.211777	2.1301	3.12344		18.7724	2.18645	15.1135	25.8998	0.196782		34.0384		5.3882	10.4598	12.3107	3119.02	1241.03		448.56	214.38	377.028	1.69909	90.7384	8.41514	32.1966			5667.74
HumBA119	T2D	1.18125		0.554859	0.742886		1.37032		0.984319	2.47899	0.120543		4.34105		1.40619	2.09297	4.29178	503.858	421.296		104.693	247.7	85.1276	0.388861	899.335	823.229	275.222	6.42371		3386.84
HumBA120	T2D	1.55456		0.924702	1.17457	0.199224	5.52833		3.367	5.78251			2.6598	1.11112	1.34239	8.03654	10.262	300.594	179.044		116.739	133.783	37.5083		8.33908		6.53708			824.487
HumBA121	T2D	1.95545		0.671361	1.13679		11.0067	0.192302	4.98696	10.7855	0.141088		8.6255		0.56231	1.11725	3.03691	422.011	357.012		65.8014	233.381	46.0181	0.646398	454.131	329.169	90.3216	3.25564		2045.97
HumBA122	T2D	5.22002		1.07075	0.614104		19.049	0.36361	5.64266	4.19669			8.0671			2.62362	2.09346	456.347	212.636		142.989	155.788	67.9778		81.801	22.1217	33.0321			1221.63
HumBA123	T2D	5.57917	0.130476	6.58713	4.33319	0.433768	27.9032	1.74603	26.2935	22.7116	0.151844		8.26614		2.19186	1.79231	18.408	183.03	179.795		34.5097	91.0377	22.5612	1.47165	207.172	199.349	50.8257	8.09705		1104.38
HumBA124	T2D	0.344702		0.299167	0.563057		1.09903		1.36805	3.0808			2.13188		1.30682	4.9152	4.89127	496.009	313.086		113.355	183.97	77.5371		131.967	6.69979	42.0972			1384.72
HumBA125	T2D	0.400221		0.396125	0.364322		1.27338	0.331716	1.63511	1.62732	0.0761223		0.77512		7.26515	1.01626	6.41661	376.93	333.022		59.3409	136.933	37.8034	0.0858674	225.06	97.733	77.8693	4.54592		1370.9
HumBA126	T2D	0.0999025		0.0447362	0.168336		0.741998		0.296946	0.860737			1.27075		0.846528	7.56666	4.07024	1069.67	624.439		225.332	243.424	170.882		82.7334	2.09939	32.6999			2467.25
HumBA127	T2D	0.402272		0.416202	0.759187	0.0864057	1.82338		3.75439	8.313	0.279963		1.19039		0.711435	3.2046	3.02628	852.522	381.401		144.368	209.43	120.856		486.119	324.492	153.948			2697.1
HumBA128	T2D	0.0852961		0.0811523	0.24415		0.223709		0.099508	0.866998	0.0923804		1.58294			2.12178	2.63673	722.423	341.807		124.864	170.528	76.6431		364.841	128.006	133.927			2071.07
HumBA129	T2D	0.835692		0.211457	0.78356		6.84243	0.521861	3.77258	8.97236	0.162387		46.425		2.72396	2.78719	15.0356	3845.66	1440.78		525.712	347.786	309.941	0.624806	498.355	54.6991	211.451			7324.09
HumBA130	T2D	1.9317	0.568974	4.2544	2.17406	0.0706265	2.35497	2.17116	4.17899	4.21459	0.132636	1.29818	3.46412		26.3449	0.681805	8.84603	171.259	81.3052	15.9982	52.4758	54.2859	4.8863	3.88699	46.3702	25.159	45.4638	23.0458		586.823
HumBA131	T2D	3.58449	0.0630124	1.35626	1.6434	0.0413357	37.0795	1.49398	13.5729	24.316	0.0466731		13.598		1.48045	3.34601	7.52619	872.031	387.589		162.912	135.668	121.303	1.76739	233.807	17.3703	68.8131	2.40315		2112.81
HumBA132	T2D				0.359211				0.0659955	1.32408			12.1198		0.276976	1.10844	20.6319	1222.83	175.333		114.989	82.5091	63.2786	0.0945108	156.42	24.7394	59.9256			1936
HumBA133	T2D	4.59323			1.05631		0.409528		0.183084	1.47501			56.597			2.37401	10.097	2870.64	279.319		216.364	138.478	93.6994	0.385197	50.6859	1.93065	20.8935			3749.18
HumBA134	T2D	4.02687	0.210028	1.90197	1.49564	0.0963358	1.26226		1.3394	0.922068			5.50576		7.1498	4.70346	3.73652	150.067	82.4671	3.88871	56.6813	45.7509	28.7235		6.15979		3.31312	0.0287147		409.431
HumBA135	T2D	1.1095		0.529892	1.21718		4.06499		2.85744	7.54956	0.108431		12.6166		4.65545	5.90081	11.9861	1607.42	682.996		218.907	258.148	176.745	0.654727	174.749	12.7798	60.31	1.84392		3247.15
HumBA136	T2D	2.69282		0.929478	0.340478		6.53885		3.57477	2.20817			2.83711		0.450257	2.03757	2.62819	80.7287	169.348		19.5978	106.754	9.06609		36.3737	3.06239	11.3142			460.482
HumBA137	T2D	0.368367	0.464281	4.24643	1.85068	0.903671	1.29708	5.21572	18.2387	9.5213	0.273691		2.66083		19.1851	0.621866	14.2285	288.877	136.375	5.67955	71.3869	48.5272	43.8694	1.40365	330.956	247.54	111.898	19.681		1385.27
HumBA138	T2D	0.0624134		0.0760829	0.064743		0.387023		0.455087	0.807302	0.12449		1.87548		0.889774	2.02883	1.52317	1657.59	524.808		303.991	145.881	170.005		117.682	5.81002	41.8359			2975.9
HumBA139	T2D			0.0274091			0.679562	0.16527	1.43384	0.334734			0.63645		1.52605	1.72975	1.50768	140.469	343.044		28.6028	207.707	17.4107		107.44	9.94656	25.7295			888.39
HumBA140	T2D	0.173145		0.413028	0.400385	0.870988	3.25545	0.659875	4.70912	5.75198	0.131444		1.88085		0.902821	1.35237	3.07626	152.095	158.496		36.5326	82.5048	23.2241	0.0368932	125.733	71.4729	44.104	2.23802		720.015
HumBA141	T2D	0.526674		0.131819	0.0287946	0.0512602	1.5296		1.64292	0.610701	0.0438587		0.026839		1.45028	1.24624	0.47876	14.361	73.9186		7.84438	55.9469	15.9061				0.0273612			175.772
HumBA142	T2D	2.15897		1.22005	0.258079		2.32308	0.0706429	2.14414	0.419546			3.76643		0.515471	1.26051	2.77499	27.3834	57.1456		7.08492	37.9034	4.42547				0.802018			151.657
HumBA143	T2D	4.8219	0.100077	2.12509	3.31011	0.0911083	25.2921	1.51923	15.3872	36.6649	0.12038		5.94577		2.67325	2.07307	4.18967	489.5	303.06		119.724	162.313	68.7852	2.44134	708.385	499.372	132.962	11.6825		2602.54
HumBA144	T2D	0.0882714		0.0963722	0.0403703		0.471129		0.270023	0.463961			1.95234		0.384974	6.70003	8.33937	1864.17	386.901		322.378	182.654	181.31		338.997	137.699	127.888			3560.8
HumBA145	T2D	0.0173633		0.0326909			0.770596	0.13189	0.843657	0.528093	0.0775983		0.593413		0.853113	1.80138	1.62556	163.297	281.283		35.4982	156.635	23.0869		223.314	171.883	67.1837			1129.46
HumBA146	T2D	0.0761588		0.0753722	0.385495		0.70513		0.632599	1.43005			103.626		2.1832	3.06558	17.4737	3576.5	228.647		253.806	84.3752	120.931	7.12367	579.176	177.909	224.917	4.57343	0.314713	5387.93
HumBA147	T2D	0.239344		0.134978	0.224498		0.979151		0.389059	1.5706			1.14759			0.703074	0.867795	34.5226	27.4585		4.83284	10.134	4.86561		62.4685	134.068	12.6736	0.204835		297.485
HumBA148	T2D	0.301699		0.257599	0.0526045		1.13651		0.690021	0.335387			0.604483		0.504604	0.899555	1.39097	52.5755	131.943		11.5044	51.9552	9.62379		64.0613	43.5516	8.81805			380.206
HumBA149	T2D	0.514125		0.959573	1.15523	0.240667	0.687874		1.95299	1.46369			0.847926		1.08431	3.59818	4.99979	404.865	183.886		91.3991	74.7145	52.9107		70.9307	10.3903	27.3225	3.86559		937.788
HumBA150	T2D	0.176408		0.0675204	0.0920605		1.71559	0.391801	0.614965	1.15088	0.200506		1.50997		1.34533	2.44347	1.30215	812.941	276.179		156.698	131.486	102.126	0.0299811	365.06	106.432	113.398			2075.36
HumBA151	T2D	0.265341	0.0594335	0.536242	0.714442	0.168932	2.92721	0.311266	3.46591	6.54201	0.152011		4.82005		42.1427	2.63371	8.26834	1756.83	515.885	12.5312	289.054	140.375	214.814	1.42629	408.835	103.827	125.473	15.2024		3657.26
HumBA152	T2D	0.992964	0.0520411	0.669125	0.843074		3.06704	0.485629	2.20614	4.20956	0.210823		5.3974		4.47111	2.27411	2.03706	341.159	207.816	2.18999	87.0621	91.2776	54.8047	1.54697	192.159	76.1424	55.5374	4.08935		1140.7
HumBA153	T2D	0.65301		0.672132	0.820206	0.260524	1.95844	0.282803	3.79263	4.71493	0.328899		4.03032		5.07524	3.71272	3.33322	1212.53	534.91	2.35139	181.549	142.807	116.727		213.971	75.4003	72.6794	3.08751		2585.65
HumBA154	T2D	3.40373	1.65393	12.8223	0.712076		4.57968	7.40821	24.5183	1.7295		5.4681	3578.16		764.412		2153.12	163.412	23.2683	197.002	153.444	5.1273	32.3709	733.059	29.7944	22.9422	93.4242	816.011	128.594	8956.44
HumBA155	T2D	0.0149977		0.0920729	0.0822042		0.700367		0.805153	1.17459			8.66424		0.597697	2.60382	1.39997	538.868	308.459		93.9952	115.138	79.0742		47.7902	0.642631	14.0119			1214.11
HumBA156	T2D	1.27878	0.0540272	0.93748	0.727738	0.1951	3.34869	0.224732	3.62782	3.2434	0.0926484		2.60816	1.1993	2.98224	6.93101	3.83494	1658.62	661.615		309.511	170.704	223.776	0.0318335	54.3028		21.5913			3131.44
HumBA157	T2D	0.285806	0.0700063	0.224737	4.21608	1.25982	0.855192	0.218262	1.36091	1.82076	0.115441		1.55079		7.4867	0.82967	10.3342	726.746	548.585	1.93574	121.587	164.33	111.477	1.17313	240.921	120.802	88.4014	9.49386		2166.14
HumBA158	T2D	0.474056	0.458222	0.263768	5.2424	1.43687	4.59592	0.663822	3.29802	2.90689	0.154721		37.1334		91.0575	0.974039	42.0276	4062.36	1232.58	31.4463	595.608	259.34	31.4482	11.0809	214.515	8.86199	67.1107	34.6732		6739.71
HumBA159	T2D	0.141889	0.0317481	0.0702882	0.155064		0.591245	0.950915	1.16443	2.85666	0.0501455		1.14717		6.70071	3.0933	3.57317	1229.47	719.3	1.477	233.272	245.453		0.180556	102.861	9.11273	31.6335	1.78391		2595.07
HumBA160	T2D	0.999777		0.908665	0.626052		1.89927	0.13598	2.86238	2.2515	0.0394236		0.758299		4.65427	1.53029	4.03891	157.019	148.162	1.68196	48.7629	89.6905	21.255		35.5889	10.2767	11.566	0.574119		545.281
HumBA161	T2D	1.35742		0.57487	0.621144		5.06742	0.201594	2.38026	3.74371	0.342496		6.70865	2.49347	1.55861	6.58516	4.79294	2811.64	1119.37		365.779	337.986	220.139	1.52541	1125.49	277.83	693.607	2.9812		6992.79
HumBA162	T2D	2.24999	0.287659	1.17497	1.06666		9.91317	2.4768	5.4132	7.87729			8.6888		8.79272	3.70985	7.38107	661.073	509.068	1.81401	138.146	176.236	101.918	0.521379	36.8492		13.4349	1.02392		1699.12
HumBA163	T2D	0.959703	0.26224	0.928082	2.37077	0.545123	4.24535	1.25364	5.16061	3.37146	0.147763		19.1411		104.847	14.2612	24.2267	1383.81	846.455	28.9206	217.604	224.262	233.981	4.29731	1154.35	297.676	258.27	28.9284		4860.28
HumBA164	T2D	1.47751	0.088333	1.42405	2.68895	0.0600913	6.72314	0.746777	6.31884	19.2114	0.0643629		4.25171		1.75996	1.54454	9.37446	346.772	64.2346		82.8393	51.1955	37.9164	0.695171	123.471	64.3453	77.421	2.88606		907.51
HumBA165	T2D	1.312	0.217073	1.0238	1.82414	0.132299	2.01715	0.768456	3.95889	3.01921	0.140359		34.1824		284.02	2.89605	84.7132	2281.53	578.311	93.8875	426.124	57.4525	169.86	6.04847	31.5179		14.3607	23.6476		4102.97
HumBA166	T2D	0.190426		0.153455	1.23784	0.247266	0.267615		0.243716	2.59795			4.23729	4.65009	5.30338	7.10086	19.2135	564.047	208.637		117.376	174.409	57.6116	3.98041	412.9	154.799	137.73	18.1766		1895.11
HumBA167	T2D	4.37715	0.105629	1.96696	4.82652	0.237315	3.63104	0.102552	0.822848	2.53788	0.114081		84.5081		35.0372	5.43456	46.2996	4020.36	829.031	7.4798	590.358	148.187	550.014	6.89049	61.328		24.7694	8.01636		6436.44
HumBA168	T2D	0.0969691		0.0449197	0.0777232		0.352941		0.225129	0.418248			3.1907		0.761996	2.45074	2.00236	457.064	202.87		68.8393	63.8599	101.263		193.085	21.0799	23.0591			1140.74
HumBA169	T2D	0.592593	0.021886	0.326235	0.430054		2.78359	0.189045	1.63968	2.83925			2.51303		0.790609	1.80973	2.81937	232.067	35.7326		70.5991	27.3456	35.5746		12.2157	1.04848	7.27412			438.613
HumBA170	T2D	1.7457	0.117858	2.28824	3.01863	0.22475	3.74104	0.808329	6.82537	9.15751	0.136045		9.6634	0.494471	6.00283	5.51373	27.1424	822.744	364.238	1.53704	199.732	126.38	135.254		44.9074		17.4855	4.66683		1793.83
HumBA171	T2D	0.834293		0.283245	0.153142		1.47261	0.0675978	0.701355	0.700462			0.593619		0.731193	1.25192	1.09366	126.504	169.215		25.2531	71.5651	16.4489		112.082	48.0761	26.588			603.615
HumBA172	T2D	0.395407		0.405885	0.501819		1.16334	0.168366	1.19214	1.99165			1.30664		1.03662	0.770674	1.67863	139.727	119.114		27.7746	38.1019	19.6691		226.876	116.193	36.7851			734.851
HumBA173	T2D	0.529329		0.809436	0.955312	0.0598555	1.80096	0.0978963	3.14665	6.23056			4.39777	0.530057	3.34501	8.40139	5.8642	1530.1	675.908		256.603	335.376	136.689		76.0001	3.45622	33.5072			3083.81
HumBA174	T2D	28.8927	0.245511	17.1174	61.6455	4.84555	6.29965	0.15191	17.3882	62.4322	0.258243		677.645		8.1732	2.27388	503.901	1290.39	60.3094		92.5083	22.3376	115.969	20.1302	159.737	19.5088	78.5354	16.4316	18.9663	3286.15
HumBA175	T2D	0.0477491		0.141259	0.218138		1.02863	0.13445	1.22034	2.25462	0.111018		2.09358		0.884937	2.31818	1.69846	770.679	437.983		111.915	167.057	72.9114		678.208	273.071	116.368			2640.34
HumBA176	T2D	3.23662	0.104495	2.29866	2.05397	0.423449	7.58788	0.996011	14.7135	11.9399	0.158772	1.9318	152.513		64.1981	0.991866	172.58	519.466	141.246	15.0977	108.562	27.2878	126.206	41.8138	148.778	22.8126	64.411	50.7084	11.9113	1714.03
HumBA177	T2D	2.03008	0.0447869	1.20333	1.9662		5.98734	0.43674	3.64997	9.85732	0.0718299		4.87606		0.895351	3.34929	3.24023	1052.57	207.179		165.914	54.2243	118.305		57.1932	1.40599	18.6132			1713.02
HumBA178	T2D	2.67806		1.55441	1.15229		4.42623		2.97454	3.82367			3.44749		0.658651	2.8196	2.68198	449.823	454.816		72.7394	245.753	54.6128		537.078	331.879	190.439			2363.36
HumBA179	T2D	2.02031	0.0517012	1.08567	1.60875		5.88324	0.484545	4.43949	10.3851			9.34629		1.39016	2.85297	4.2756	748.04	554.022		101.89	264.992	96.7768	1.19659	803.534	373.814	260.543			3248.63
HumBA180	T2D	1.3392		0.701765	3.3509	1.32852	2.16174		2.67128	3.58971	0.218252		8.02087		2.27946	2.47621	8.09648	503.762	294.57		97.4637	142.291	97.0654	0.195909	24.9479		9.4281	0.972397		1206.94
HumBA181	T2D	0.267475	0.0158553	0.299398	0.512453		1.22538	0.112288	1.60968	3.29128	0.238494		5.76441		5.42269	3.00218	14.6626	2299.6	1803.43	0.898216	315.788	280.434	220.482	0.311547	82.4411	1.37579	28.5795	6.14912		5075.92
HumBA182	T2D	0.119444		0.150764	0.218905		0.943371	0.0915543	0.904307	1.54133	0.11381		3.45338		10.2888	2.01459	6.15983	1004.96	629.359	2.85972	158.633	241.321	114.132	5.56716	339.397	210.893	98.6814	29.1537	0.510641	2861.46
HumBA183	T2D	1.5342		0.992323	1.11263	0.15369	2.94838		2.85743	4.03984	0.1631		2.18515	0.579901	1.43938	3.19597	10.416	349.897	215.601		57.5608	107.992	40.4025	0.472218	292.545	172.237	86.6387	4.13962		1359.1
HumBA184	T2D	3.58677		1.10875	1.77416		12.2009	0.190727	6.98567	11.7891	0.0807645		6.58686		0.433586	0.548827	2.77282	198.434	233.094		34.3469	137.716	24.5613	0.134213	282.931	275.222	81.6743			1316.17
HumBA185	T2D						0.477014		0.110076	0.270499			0.876814		1.05362	0.240829	0.667424	105.499	54.7642		29.1542	16.5621	27.5793	2.07977	84.6116	14.4529	26.9365	1.84899		367.185
HumBA186	T2D	0.655609		0.638725	0.605578	0.0740974	1.8695	0.156501	2.27348	2.32438	0.084824		1.30867		1.37306	3.21021	1.95238	680.081	508.643		106.182	198.638	71.6795		85.9024	3.00297	28.2638	0.871237		1699.79
HumBA187	T2D	0.22566		0.164737	0.0540201		1.47691	0.240622	1.00339	0.547831	0.0469724		3.15491		1.80893	2.02032	3.15981	204.967	272.611		34.5654	101.129	25.0589		23.949	0.749285	7.21518	1.34614		685.495
HumBA188	T2D	1.51471	0.0212557	0.710391	0.59786		3.83243		2.82789	3.40826	0.0952081		6.97506		1.73492	5.12128	4.12162	650.92	696.72		117.24	324.993	82.8847		583.725	155.953	208.344	3.97501		2855.72
HumBA189	T2D	1.67967		0.625718	0.819782	0.22596	12.6581	0.564221	4.33543	8.37587	0.167967		12.8148		1.96944	0.8466	3.58651	634.611	201.083	0.705738	131.327	72.4977	93.0997	1.0344	411.258	169.011	141.27	3.3639		1907.93
HumBA190	T2D	1.08648		0.573561	0.0504972		1.00071		0.601934	0.117427			0.274736		0.498886	0.417464	0.516337	14.6796	40.6112		4.52792	28.8712	1.99776				0.433236			96.259
HumBA191	T2D	0.0886463		0.150242	0.293603		1.4941	0.261239	1.14459	5.33856	0.0978764		8.81114		3.86343	4.19015	11.443	3021.41	1251.48		254.065	250.032	34.1889		714.091	26.2768	159.852			5748.56
HumBA192	T2D	0.923172		0.412251			0.867564		0.308246	0.0223137	0.0488743		0.523677		0.592488	0.594599	1.27963	9.05816	56.0899		0.943362	33.215	0.716316		6.73353	5.05786	2.50228	1.06498		120.954
HumBA193	T2D	0.357929		0.156488	0.330228		1.58173	0.116204	0.806498	2.03599			9.36495		4.04526	2.97708	2.90919	3511.94	531.781	1.06789	416.009	303.548	265.375	2.77143	210.82	29.0894	89.1356	1.20114		5387.42
HumBA194	T2D	0.529268		0.264451	1.17756		1.44388		0.967377	6.14764	0.101862		4.7028		1.50099	4.81588	7.65634	604.931	429.485		93.3979	225.261	72.7608		1240.64	1211.97	335.774			4243.52
HumBA195	T2D	5.62933		1.0021	4.13128		22.583	0.157027	5.18221	28.7443	0.324582		28.1029		1.03741	3.07505	8.88149	4312.55	846.342		518.884	236.49	287.877	0.860603	263.247	16.4504	102.486			6694.04
HumBA196	T2D	16.6234	0.152039	18.6085	24.1159	1.50338	53.0919	1.94363	122.835	178.605	1.8329		148.023		7.24278	1.82259	269.55	1608.18	497.836	1.07274	228.388	105.243		16.0478	82.6364	3.67066	37.1427	40.4543	1.82642	3468.45
HumBA197	T2D	8.1496	0.47097	4.22133	4.37765	1.4139	3.63938	0.185067	2.12801	1.5809	0.120175	4.46074	757.533	1.08713	127.055	0.956164	1023.44	1440.54	237.905	30.7587	297.734	26.0039	185.61	169.242	179.337	10.845	76.1659	252.182	15.2532	4862.39
HumBA198	T2D	0.209614		0.190826	0.105424		1.18577	0.237928	1.33109	2.01984			1.56828		0.704106	5.62812	1.43194	1293.67	467.834		157.12	147.558	33.5609		54.6991		16.9854			2186.04
HumBA199	T2D	0.863524		0.32624			2.8712	0.17726	1.41655	0.466632			0.991114		0.505301	1.18841	0.726601	76.1488	148.149		12.0579	75.2758	9.33851		33.677	2.75029	6.97875	0.705253		374.614
HumBA200	T2D	0.306262		0.12654	0.470163		0.384904		0.134597	0.704027			2.39065		0.423242	1.63027	2.79533	209.592	104.092		36.4439	54.7124	23.0747		71.0271	29.9915	31.5546			569.854
